# Supplementary material for: Behavioural activation activities for employees in the Chinese culture: A workshop
Source: PLOS Ment Health. 2024 Dec 20;1(7):e0000190. doi: 10.1371/journal.pmen.0000190 (PMC12798598; doi:10.1371/journal.pmen.0000190)
Supplement: S1 File — (XLSX) [file pmen.0000190.s002.xlsx]

## Sheet: SinkingShip
Category	类型	Theme	主题	Activities	活动	Reason
Recreation: I most want to fill my downtime with	在闲暇时间里，我想…...	Active and exciting things	做一些活跃和积极的活动！	Pump the tires on your bike, get on it, and ride around the block, you might find you just keep going!	骑上小单车，在户外转一转
				Call a buddy and arrange a trip or adventure, set a date so you're held to it	打电话给一个好朋友，约定一起出去玩，记得订下时间
				Join a sports team in your area	参加社区组织的体育活动
				Organise a morning of fishing with a mate	与朋友相约一起钓鱼
				Wake up an hour early and go for a swim before work	早起一小时，在上班前游个泳
				Call a mate and coordinate a training session	与朋友一起参加一节培训课	What training sessions are available?
				Take a footy or basketball in the car and stop off at a park on the way home to play around	带着足球或者篮球出门，在公园或者操场玩上一会儿
				Join a gym or fitness community	去健身房
				Buy some weights and set up an area to use them	买一对哑铃，在家里划出一片运动区
				Lace up your runners and leave the house, don't think about it, just go!	穿上跑步鞋，从家门出去，散散步或者慢跑一会儿
				Buy some new fitness gear	买一些新的健身器材
				Go for a bushwalk	去公园散散步	Go for a walk in the park
				Let the family know you'll walk the dog	遛狗狗
				Take up a water sport (kite surfing, paddle boarding, windsurfing, surfing, water skiing, sailing, canoeing, kayaking)	做一些水上运动	water sports are not popular in China
				Head to the beach	去海边玩
				Work up a sweat doing physical work around the house (e.g. rake the leaves in record time, work on the car)	做家务流流汗	details need to be changed
				Go extreme! Plan a snow trip. Go skydiving, bungy jumping, quad-biking. Play paintball, climb a mountain or abseil	挑战极限！去玩跳伞、蹦极、爬山、攀岩、卡丁车或是真人CS	events slightly changed
				Set a 1000 challenge		No such thing in China
		Being artistic and creative	做一些有创造力和有艺术性的活动！	Love music? Set aside 30 minutes to spend playing music. YouTube is full of videos. Alternatively book in a lesson	学一样乐器，网上（B站，抖音）有很多教学视频，也可以搜搜附近的培训班
				Take some drawing/painting classes	上一节素描/油画课，很多画室都有这样的体验课
				Sit down with a blank page for 15 minutes and try to fill it with whatever comes to you	找一张白纸，在十五分钟内，写下想到的任意灵感
				Dust off your camera and find inspiration online for photography	找出尘封的相机，在网上寻找一些摄影教程/灵感
				Pull out the typewriter and let your mind write	画一些时间写点东西
				Head to the shed and start a woodworking project	淘宝上购买一些DIY模型，花时间做做手工	Chinese don't normally have a shed, changed it to handcraft
				Look online for design courses to study	在网上学习一些平面/色彩设计	It may not be very common to study design for Chinese employees
				Read a book that youpu've been meaning to	读完一本想读了很久的书
				Go to an art gallery (or take a virtual tour) for inspiration	去美术馆逛逛
				There's a ton of inspiring stuff online to get your juices flowing, do a search on Instagram, Pinterest, or Google		These websites are not accessible from China, need to find alternatives
				Do some drawing or parinting	拿起画笔/数控板，开始画画
				Watch a documentary	看一部纪录片
		Sporting or cultural stuff	做一些运动或者文化类的活动	Subscribe to different ticket promotion compannies to find out about what events are upcoming	看看最近有什么演出
				Start a book club	参加读书俱乐部	Book clubs are not very common in China
				Buy some tickets to a comedy show	看一场喜剧/脱口秀演出
				Check out what cultural events are upcoming in your city	看看附近（博物馆/美术馆）有什么文化展览
				Pick a movie, set aside two hours, and watch!	看一部经典电影
				Buy a season pass to your favourite sports team to lock you into games
				Check out what sports teams are playing in your local area and head down to watch	看一场当地的体育比赛（足球、篮球）
				Lock in tickets to a music festival or gig	参加音乐节
				Research the gigs that are on in your local pubs and check them out	听一场live house
				Research trivia nights in your area, arrange a brainy crew, and lock it in		Not common in China
				Head out to the museum or art gallery and soak up some culture
				Set aside 30 minutes, turn off your phone, and read a book, magazine, or newspaper	关闭手机半小时，读读书/杂志/报纸
				Start setting aside $10 per week to put towards a monthly sporting or cultural event	每周存50块钱，用于参加体育或者文化活动
				Learn to cook some new meals or cuisines	学习一些新菜谱，B站/抖音/小红书/下厨房都有很多教程
				Research some of your favourite bands and register to be notified of their next live performance	听一场演唱会
				Create your own trivia with friends, and complete it on Zoom or Skype!		Difficult to explain "trivia" in few words
		Time spent helping others	花一些时间帮助他人	Volunteer to feed the homeless	给流浪汉提供食物	Homeless people are forbidden to stay in cities
				Look into volunteering in aged care or Meals on Wheels	参加社区的志愿者活动，比如帮助与空巢老人聊聊天，满足他们的需要
				Explore options for charity work and make a list of what might be most suitable for you	看看附近有哪些慈善机构，他们有哪些合适的志愿者活动？
				Coach your kid's team or look into coaching of local teams		In China amateurs do not coach children with sports
				Play sports as part of a club? Why not volunteer to take on more of a role at club level	组织一场（同事或朋友间的）体育运动或比赛	changed into organise a sport match (colleagues or friends)
				List some skills you have and look into offering classes	把自己掌握的技能列出来，看看有没有机会为他人提供指导
				Explore care work or work with disadvantaged groups	进行志愿者活动帮助残障人群
				Become a Lifeline volunteer	学习心理援助热线培训课程，成为志愿者	normally these trainings are only open for psychology students	Take a first aid lesson 参加急救培训
				Start an online petition for a cause your passionate about		political concerns
				Become a mentor		It is difficult to introduce the concept of mentorship in a few words
		Time to unwind and zone out	是时候放松一下了	Block off 20 minutes in the diary to spend by yourself	花20分钟认真写一篇日记
				Set aside 30 minutes, turn off your phone, and read a book, magazine, or newspaper	关闭手机半小时，读读书/杂志/报纸
				Do some mindfulness or meditation exercises	做一些正念或者冥想练习
				Download some relaxation exercises on your phone e.g. Calm, Smiling Mind	下载一款帮助放松的app，例如	Need to find appropriate apps
				Schedule a hike or camping trip	安排一场徒步/登山/露营
				Book in a massage	做一次按摩
				Sign up for a yoga or Pilates class	上一堂瑜伽或者普拉提课
				Play with the dog or cat for 15 minutes	和猫猫狗狗玩15分钟		Spend one hour in Cat Cafe 在猫咖和小猫咪们放松一个小时
				When's your team playing? Lock in the time to watch the game	观看喜欢的球队的比赛
				Start a collection of something!	开始收集某种小玩意/纪念品
				Organise a BBQ/picnic	计划一次户外烧烤/野餐
				Put on your favourite album and listen to it in full, without and distractions	从头到尾听一遍自己最喜欢的专辑
				Lock in a time to see the family	为回老家看看做计划
				Meet a mate for coffee	约一个好朋友出来吃饭/喝茶/喝咖啡，聊聊天
				Do a crossword or word puzzle		Crosswords are not popular in China due to the nature of the language, maybe change it to Sudoku?	Play Sudoku 玩一次数独游戏
				Play a board game	玩一场桌游
				Play a video game	玩一款电脑游戏
				Buy some models or even Lego and get building!	淘宝上购买一些DIY模型（木工/金属/拼图/乐高等等），花时间做做手工
				Set up a nice spoty in the garden to sit in the sun	在花园/公园里晒晒太阳	Enjoy the sunshine in the park maybe more suitable for chinese
				Organise an ocean swim	去海边游泳	Ocean swim is not allowed in most places
		New experiences	体验一些新奇事物	Go shopping	逛逛商场
				Search out garage sales or fetes	逛逛夜市
				Plan in a vacation	为下个假期计划一场旅行
				Book dinner (or takeout) at a different restaurant	去一家没去过的餐厅饱餐一顿
				Go for a scenic drive to a place you've never explored	开车兜兜风
				Take the motorbike out for a ride	骑车兜兜风
				Find a new recipe	学习一些新菜谱，B站/抖音/小红书/下厨房都有很多教程
				Find a trapeze class and swing around		Not available in China, maybe change it to trampoline?	Trampoline 尝试去蹦床体验馆游玩
				Enrol in lessons to learn a language	在网上或者报名培训班学习一门语言
				Go to a theme park	去游乐园
				Find some weekend markets in your area	逛集
				Learn a new skill	在网上或者报名培训班学习一项新技能
Relationships	在人际关系方面，我想…...	Of a solid mate	做一个值得信赖的朋友	Say you'll attend an event (or virtual catchup) and don't bail on it	和朋友一起参加一项活动（展览/演出/运动），不要放鸽子哦
				Help a mate out with a project	看看朋友们都在忙些什么，有没有自己可以帮上忙的地方
				Arrange to meet up with a mate who's struggling	倾听遇到困难的朋友的诉说，并尽力帮助
				Tell a mate they're a legend	告诉好朋友他们对自己是多么重要
				Call or text a mate you haven't spoken to in a while	与很久没有联系的老朋友聊聊天
				Follow up on a conversation you had with a friend	主动关心朋友们的生活
				Send/show a mate a hilarious photo/video	给朋友发一些搞笑图片/视频
		Caring to my family	照顾我的家人	Use your commute home to focus on distancing yourself from work	在下班回家的路上尝试放空自己，让自己的注意力不要时刻放在工作上
				Schedule a time to pop in and see your folks	探望亲戚
				Arrange to get to your kids's concert	陪孩子一起练习乐器	changed into practise music together, concert is not for everyone
				Put your kid's school events calendar on your phone so you remember when to go to concerts, sports, carnivals etc.	参加孩子学校的亲子活动
				Read a story to your kid/s at bedtime	给孩子读一段睡前故事
				Pick up the phone when your folks call	和亲戚们打电话聊聊天
				Take the kid/s to the park	带孩子去公园玩
				Surprise your kid/s with a special meal	给孩子做一顿精美的午餐/晚餐
				Set a time to leave work and stick to it	订下一天时间，远离工作，陪伴家人
				Call or text your parents to say 'hi'	给父母打个视频电话
				Tell your kid/s you love them	告诉孩子自己对Ta的爱
				Ask your kid/s for three ideas of what they would like to do on the weekend and help them choose an option	问问孩子周末最想干什么，让孩子提三个愿望并选择一个满足
				Tell your folks 'Thanks'	对亲人表达感激
				Get a little present e.g. bunch of flowers for your partner	送亲人一些小礼物（例如给爱人买一束花）
				Tell your partner thaty they're special	向爱人诉说对Ta的爱
				Call or text your siblings to say 'hi'	给兄弟姐妹打个视频电话
				Find time to call your folks to see how they are
				Have a conversation with your family at the dinner table about the best and worst parts of their day	在晚餐时和家人聊聊他们一天的生活，有哪些愉快和不愉快的经历
				Arrange to teach your kids a new skill or hobby	教孩子一项新技能或者培养孩子一项爱好
		Thoughthful and attentive as a partner	当一个体贴的伴侣	Offer to pick up groceries on the way home from work	回家路上去趟超市，为家里买些日用品
				Offer to help your partner with something they're feeling overwhelmed with (e.g. household tasks, taking kids to sports events, booking in a social event)	帮爱人做做家务，照顾照顾孩子
				Make tea for your partner	为爱人泡杯茶
				Pick your partner up so they don't have to wait for a bus	接送爱人去Ta一直相去的地方
				Ask about your partner's day as soon as you see them	在见到爱人的第一时间，问问Ta过得怎么样
				Clean your partner's car	帮家里洗车
				Do the washing	帮家里洗衣服
				Plan a conversation where you give your partner your full attention	和爱人谈谈心
				Cook your partner's favourite meal	为爱人做几道Ta最爱的菜
				Take the washing off the clothesline so your partner doesn't have to	帮家里收拾衣物
				Do the washing up	帮家里洗碗
				Run a bath for your partner	带爱人一起去浴场泡澡
				Get a little present e.g. bunch of flowers for your partner	为爱人送一份礼物（例如一束鲜花）
				Tell your partner that they're special	告诉爱人自己对Ta的爱
				Offer your partner a lift next time they are going out
		Patient and reliable as a parent	成为一个耐心可靠的家长	Each day think about one thing you're grateful for	每天睡前想一想，今天有什么值得感谢的美好经历
				Practise some mindfulness being aware of what's making you rushed or stressed or angry	练习正念，让紧张、愤怒与焦虑远离自己
				Drive the kid/s mindfully to where they need to go	带孩子去兜风
				Organise to pick the kids up from school if you can	接送孩子上学
				Take five deep breaths at three specific times each day e.g. when you arrive at work, during your lunch break, and just before your leave to head home	每天在到公司时、午休开始时、下班前，有意识地深呼吸
				Use your commute home to focus on distancing yourself from work	在下班回家的路上尝试放空自己，让自己的注意力不要时刻放在工作上
				Schedule a time to pop in and see your folks	探望亲戚
				Arrange to get to your kids's concert	陪孩子一起练习乐器
				Put your kid's school events calendar on your phone so you remember when to go to concerts, sports, carnivals etc.	参加孩子学校的亲子活动
				Read a story to your kid/s at bedtime	给孩子读一段睡前故事
				Pick up the phone when your folks call
				Arrange to get to your kid's sporting game	观看孩子的体育比赛
				Take the kid/s to the park	带孩子去公园玩
				Offer to help your kid/s with something they might be struggling with	关心孩子在学业和生活中有什么烦恼，并尝试帮助
				Set a time to leave work and stick to it	订下一天时间，远离工作，陪伴家人
				Ask your kid/s for three ideas of what they would like to do on the weekend and help them choose an option	问问孩子周末最想干什么，让孩子提三个愿望并选择一个满足
				Arrange to teach your kids a new skill or hobby	教孩子一项新技能或者培养孩子一项爱好
				Arrange to play sports with your kids	和孩子一起运动（打球/游泳/爬山）
Body & Mind	在身心健康方面，我想…...	Physical health	让身体更健康	Make a call for a check-up with the GP	去体检	There's no GP in China, changed it to a checkup
				Set aside time for a daily walk	每天定时散步
				Choose one healthy recipe to try this week	做一顿健康餐
				Call Quitline about quitting smoking	戒烟
				Reduce alcohol intake	少饮酒
				Go to bed and wake at set times	早睡早起
				Stop watching TV and head to bed an hour early	睡前少看电视/刷手机	Watch TV and play with smartphones
				Join a local sporting team or community	参加（社区或者公司的）运动社团
				Drink 10 glasses of water a day	每天喝十杯水
				Take vitamins daily	补充维生素（注意不要过量摄取）	Be caution of overdose
				Book in that dentist appointment you're long overdue for	洗牙/口腔检查
				Go for a trial session at the gym or fitness community	参加健身房的试听课
				Pump the tires on your bike, get on it, and ride around the block, you might find you just keep going!	骑上小单车，在户外转一转
				Wake up an hour early and go for a swim before work	早起一小时，在上班前游个泳
				Call a mate and coordinate a training session	与朋友一起参加一节培训课
				Take a footy or basketball in the car and stop off at a park on the way home to play around	带着足球或者篮球出门，在公园或者操场玩上一会儿
				Join a gym or fitness community	去健身房
				Buy some weights and set up an area to use them	买一对哑铃，在家里划出一片运动区
				Lace up your runners and leave the house, don't think about it, just go!	穿上跑步鞋，从家门出去，散散步或者慢跑一会儿
				Buy some new fitness gear	买一些新的健身器材
				Tell your partner you're going to jog after work, it'll will make it harder to avoid	与爱人一起制订慢跑计划，让爱人监督自己执行
				Go for a bushwalk	去公园散散步
				Let the family know you'll walk the dog	遛狗狗
				Work up a sweat doing physical work around the house (e.g. rake the leaves in record time, work on the car)	做家务流流汗	details need to be changed
				Watch a workout video on YouTube	跟着网上（B站、抖音）的健身视频健身
				Start running or walking on your lunch break	在午休时间慢跑或者散步
		Mental health	让心理更健康	Join a meditation course	学习冥想
				Catch up with a mate for some social support
				Practise mindfulness or relaxation
				Read a self-help book
				Watch some inspirational videos
				Make an appointment with psychologist/ counsellor
				Set reminders to use this app!
		Spiritual health	让精神更充实	Go back to nature (this might just be a walk or a surf or going camping or fishing, just focus on the experience)	回归大自然（散步/露营/爬山/钓鱼），感受大自然的美妙
				Express yoursefl through art or music or writing	用画画/音乐/唱歌/写作表达自己内心的感受
				Write in a journal	投稿/发表自己的文章
				Pray	祈祷	May be too religious for Chinese, they normally only pray in temples
				Relax in the park for 15 minutes	在公园里放松15分钟
				If your're religious, go to a ceremony of your choosing	如果你有信仰，参加一场当地的相关活动
				Search for a meditation course in your area	学习冥想
				Get to an art gallery and immerse yourself in the place	去美术馆逛逛
				Read a religious text		What kinds of religious text?
				Have some deep and meaningful conversation with a mate	与好朋友深入地谈谈心
				Buy an inspirational book	买一本鼓舞自己的书读读
				Watch a documentary	看一部纪录片
Work & Study	在工作和学习方面，我想…...	Doing meaningful work	做一些有价值的工作	Brainstorm a list of jobs you'd find meaningful, do they have anything in common?	天马行空地想想，有哪些工作是自己觉得很有意义的？它们有什么共同点？
				List pros/cons and steps involved in attaining a position more meaningful	如何能做一份更有意义的工作？这份工作对比现在有什么优点和缺点？
				Volunteer for a work committee or position (e.g. OHS, first aid)	参加公司的员工活动	These do not exist in most companies
				Consider work options that directly help others	有什么能直接帮助他人的工作？
				Arrange a meeting with a mentor in a field you find meaningful	在感兴趣的方向找一位前辈聊聊天
				Volunteer/intern in an industry I find meaningful	在觉得有意义的行业内做志愿者/实习
				Seek more autonomy in your job (there's links between autonomy and meaning)	尝试在工作中掌握更多主动权	May need to explain autonomy
				Challenges can add meaning and direction, look to attain a new work proficiency	给自己设立挑战，提升自己的工作效率
				Look for volunteer opportunities in your community in areas you find meaningful e.g. volunteering at a homeless shelter/ mentoring a student	参加社区的志愿者活动
		Helping others	帮助他人	Consider work options that allow for a role that helps others	有什么能直接帮助他人的工作？
				Volunteer for a charity	参加慈善活动（如慈善跑步等）
				Take a mentoring role at work for a new colleague	在工作中指导后辈
		Being creative	变得更有创意	Set aside an hour to work on creative pursuits	花一个小时的工作时间在更有创意/更创造价值的事情上
				Speak to your boss about ways in which you can use your creativity in your current job	向领导提出一些创新性的建议
				Explore career options that are more creative	寻找更能发挥创意的工作机会/工作岗位
				Modify your work to allow you to think more creatively	在工作中寻找可以创新的地方
		Learning new skills or knowledge	学习新技术或者新知识	Enrol in a course through work to upskill	参加培训，提升工作能力
				Learn a language or take an online course	在网上或者报名培训班学习一门语言
				Ask a friend for advice about courses	问朋友有哪些值得学习的课程
				Explore continuing education or tertiary options online	考虑接受成人教育/在职教育
		Being active	更加积极	Google ideas for work that requires being outdoors	搜索周围有什么有趣的户外活动
				Look into TAFE courses for apprenticeships	在网上学习感兴趣的公开课（网易/慕课）	Different website
				Walk or run or ride to work	走路/跑步/骑车上下班
				Start a work running club at lunch	在午休时间慢跑或者散步
				Join a work sports team	加入公司的体育运动社团
				Park further away from your work and walk
				Start running or walking on your lunch break
				Organise to have walking meetings at work	和同事们边散步边开会
		Earn money/financial security	挣钱	Arrange a meeting to discuss a pay review	和领导沟通涨薪需求
				Look online for new job opportunities	在网上寻找新的工作机会
				Look into second job options (e.g. Uber)	做一份兼职工作（比如顺风车）
		Flexibility at work	获得更加灵活的工作体验	Arrange a discussion with your boss about working from home	和老板讨论居家工作的可能性	Not realistic for most employees
				Set up a study area in the house	在房间内划出一片工作区域
				Negotiate to start earlier or finish later	和老板工作改变上下班时间的可能性	Not realistic for most employees
				Look into job options with flextime or rostered days off	寻找时间更灵活的工作机会
Daily Life	在日常生活中，我想…...	Balance	劳逸结合	Create a family calendar for the fridge and schedule all activities on this. Block out time to complete chores across the week ensuring time for all other life areas	在家里张贴一张时间计划表，做周计划，包括工作、放松、家务
				Use your commute home to focus on distancing yourself from work	在下班回家的路上尝试放空自己，让自己的注意力不要时刻放在工作上
				Turn off your work email on your phone	在下班时间关闭工作邮箱，不查看工作信息
				Explore working from home or work flexibility options		Not realistic for most employees
				Schedule in time to yourself	抽出时间一个人静静
				Outsource something that's taking up your time (e.g. cleaning, washing, shopping)	请其他人帮忙处理生活琐事
		Cleaniness and function	做家务	Set 30 mins to clean a section of your apartment/house e.g. the bathroom and laundry	花30分钟仔细打扫家里的一个房间
				Make a note to clean up the kitchen each night after dinner	每天晚餐后记得收拾厨房
				Make a list of all household chores and divide these up between the family at a family meeting	把家务列一张表，与家人合理分配
				Do that odd job you've been putting off	面对拖延了很久的家务
				List items that need fixing	把家里需要维修的东西列一张表
				Make a list of chores in each room of your house. Start with the easiest and work on them for 15 minutes a day.	把每个房间需要做的家务列一张表，从最简单的开始，每天做15分钟
				Set a time to mow the lawn in your diary	修剪草坪	Chinese mostly live in apartments
				Set a time to clean the car in your diary	洗车
				Make cleaning a competition	进行一场大扫除
				Hire a cleaner once a fortnight	请小时工来打扫卫生
		Organisation	让生活更加有条不紊	Use your calendar in your phone to schedule activities	用手机日历安排自己的生活与工作
				Keep track of bills or tasks with the reminders function in your phone or write a list on a notepad and add these to your calendar	用手机提醒自己按时缴费和按时完成工作任务
				Ask all family members to add their schedule to the family calendar (you can join calendar up on your phone)	与家人分享自己的日程，建立家庭日历
				Review your calendar every evening	每晚检查自己的日程表
				Develop a filing system for important documents	整理重要文件/证件
				Set up direct debits for bills		In China most people use alipay or wechat for fees
		Reliability	成为更加可靠的家庭成员	Organise to pick the kids up from school one day a week	接送孩子上学
				Say you'll attend an event (or virtual catchup) and don't bail on it	和家人一起参加一项活动（展览/演出/运动），不要放鸽子哦
				Put your kid's school events calendar on your phone so you remember when to go to concerts, sports, carnivals etc.	参加孩子学校的亲子活动
				Read a story to your kid/s at bedtime	给孩子读一段睡前故事
				Pick up the phone when your folks call	和亲戚们打电话聊聊天
				Set a time to get home and stick to it	每天按时回家，不能按时回家时提前通知家人
				Help a mate out with a project or a move	看看朋友们都在忙些什么，有没有自己可以帮上忙的地方
		Living calmly and relaxed	过得更加平静和放松	Block off 20 minutes in the diary to spend by yourself	花20分钟认真写一篇日记
				Set aside 30 minutes, turn off your phone, and read a book, magazine, or newspaper	关闭手机半小时，读读书/杂志/报纸
				Do some mindfulness or meditation exercises	做一些正念或者冥想练习
				Download some relaxation exercises on your phone e.g. Calm, Smiling Mind	下载一款帮助放松的app，例如	Need to find appropriate apps
				Schedule a camping trip	安排一场露营旅行
				Book in a massage	做一次按摩
				Play with the dog or cat for 15 minutes	和猫猫狗狗玩15分钟
				Put on your favourite album and listen to it in full, without and distractions	从头到尾听一遍自己最喜欢的专辑
				Meet a mate for coffee	约一个好朋友出来吃饭/喝茶/喝咖啡，聊聊天
				Do a crossword or word puzzle		Crosswords are not popular in China due to the nature of the language, maybe change it to Sudoku?	Play Sudoku 玩一次数独游戏
				Play a board game	玩一场桌游
				Set up a nice spoty in the garden to sit in the sun	在花园/公园里晒晒太阳	Enjoy the sunshine in the park maybe more suitable for chinese
		Having meaningful social connections	增加有效社交	Make a list of the social events you do or don't want to go to	列出自己喜欢和不喜欢参加哪些社交活动
				Sign up to a course or volunteer to meet new people	参加课程/培训/志愿者活动以结交新朋友
				Call a mate	和朋友打会儿电话
				Plan a run, meal, night out, or a trip with some mates	邀请朋友一起跑步/聚餐/旅行
				Ask your partner how their day was	问问爱人过得怎么样，和爱人谈谈心
				Get organised so that you can fulfil commitments		Too abstract/vague
