# Supplementary material for: Behavioural activation activities for employees in the Chinese culture: A workshop
Source: PLOS Ment Health. 2024 Dec 20;1(7):e0000190. doi: 10.1371/journal.pmen.0000190 (PMC12798598; doi:10.1371/journal.pmen.0000190)
Supplement: S3 File — (XLSX) [file pmen.0000190.s004.xlsx]

## Sheet: Participants
No	Code	Gender	Age	Education	Abroad Experience	Job	Job(EN)	Work time in current firm	Approx. working years	Workshop No.
1	Articuno	M	28	Master	Y	国际课程教师	International Teacher	1-	3	1
2	Snorlax	F	28	Bachelor	N	建筑设计师	Architect	1-	6	1
3	Magikarp	F	26	Master	Y	研究员（生物制药）	Biomedical Researcher	1\2	2	1
4	Buneary	F	26	Bachelor	N	咨询/审计员	Auditor	3\5	4	1
5	Shedinja	M	24	Master	N	软件工程师	Software Engineer	1-	1	2
6	Audino	F	24	Doctor	Y	研究员（自动化）	Engineering Researcher	1\2	1	2
7	Meloetta	F	23	Master	N	设计师\产品经理	Designer\Product Manager	1-	3	2
8	Shuckle	M	26	Master	Y	研究员（穿戴设备）	HCI Researcher	1\2	2	3
9	Tranquill	M	26	Master	Y	研究员（数据分析）	Data Science Researcher	1-	1	3
10	Spinda	F	33	Master	N	人力资源	Human Resources Manger	5\10	7	4
11	Alcremie	F	28	Master	N	人力资源	Human Resources Manger	3\5	3	4
12	Honedge	M	31	Master	N	行政管理	Administration Manager	5\10	8	4
13	Carkol	M	32	Bachelor	N	行政管理	Administration Manager	5\10	7	4
14	Goomy	F	22	Bachelor	N	烘焙坊策划	Bakery Designer	1\2	2	5
15	Marill	F	26	Bachelor	Y	人力资源	Human Resources Manger	1-	1	5
16	Wigglytuff	F	51	Bachelor	Y	财务(总监)	Financial Director	20+	30	5
17	Delibird	M	52	Bachelor	N	老板	CEO	20+	30	5
18	Blissey	F	43	Bachelor	N	医生	Doctor	20+	20	6
19	Zapdos	M	42	Bachelor	N	技术管理	Technical Director	10\15	20	6
20	Metagross	M	26	Master	Y	工程师（建筑）	Architect	1\2	2	7
21	Squirtle	M	26	Bachelor	N	个体户	Self-employeed	1\2	2	7
22	Chikorita	M	25	Bachelor	Y	内容审核	Auditor	1\2	3	7
23	Bulbasaur	M	25	Bachelor	N	生物技术员	Biotechnician	1-	2	7
24	Umbreon	M	29	Master	N	项目经理	Project Manager	3\5	4	7
25	Spoink	F	26	Bachelor	N	新媒体运营	Digital Marketing	1-	4	7
26	Pidgey	F	26	Master	N	程序员	Programmer	2\3	4	8
27	Skitty	F	22	College	N	主播	Broadcaster	2\3	3	8
28	Poliwhirl	M	23	College	N	建筑工	Construction Worker	1\2	1	8
29	Golem	M	23	Bachelor	N	结构设计（建筑）	Architect	1-	1	8
30	Purrloin	M	27	Middle School	N	建筑工	Construction Worker	1-	2	8
31	Inteleon	F	27	Bachelor	Y	管理	General Manager	1\2	2	9
32	Lickitung	M	31	Middle School	N	保安	Security	3\5	13	8
34	Jumpluff	M	32	Bachelor	N	销售人员	Salesperson	1\2	9	9
35	Dartrix	M	41	College	N	产品开发	Product Developer	1-	16	9
36	Bellossom	F	28	Bachelor	N	运动员、教练、裁判	Athelete\Couch\Judge	5\10	6	10
37	Diancie	F	29	Bachelor	N	财务	Financial Officer	3\5	7	10
38	Cyndaquil	M	28	Master	y	咨询	Consultant	3\5	3	10
39	Wooper	F	30	Bachelor	N	财务	Financial Officer	5\10	8	10
40	Wooloo	F	30	Master	Y	教师	Teacher	3\5	6	11
41	Diglett	M	26	Bachelor	N	售货员	Sales Clerk	3\5	3	11
42	Cacnea	F	29	Master	N	游戏策划（文案）	Game Script	1\2	6	11
44	Hoothoot	M	30	Bachelor	N	背景调查	Background Investigator	1-	8	11
45	Gothitelle	F	43	Middle School	N	实验保障	Laboratory Assistant	1\2	12	12
46	Leavanny	F	42	Middle School	N	实验保障	Laboratory Assistant	1\3	20	12
47	Phione	F	22	College	N	抗体开发实验员	Biomedical Experimentator	1-	1	12
48	Hattrem	F	24	College	N	抗体开发实验员	Biomedical Experimentator	1-	1	12

## Sheet: Stats
No	1	2	3	4	5	6	7	8	9	10	11	12	13	14	15	16	17	18	19	20	21	22	23	24	25	26	27	28	29	30	31	32	34	35	36	37	38	39	40	41	42	44	45	46	47	48	Favoured(Y+P)	Disfavoured(F)	Proposed(P)
Code	Articuno	Snorlax	Magikarp	Buneary	Shedinja	Audino	Meloetta	Shuckle	Tranquill	Spinda	Alcremie	Honedge	Carkol	Goomy	Marill	Wigglytuff	Delibird	Blissey	Zapdos	Metagross	Squirtle	Chikorita	Bulbasaur	Umbreon	Spoink	Pidgey	Skitty	Poliwhirl	Golem	Purrloin	Inteleon	Lickitung	Jumpluff	Dartrix	Bellossom	Diancie	Cyndaquil	Wooper	Wooloo	Diglett	Cacnea	Hoothoot	Gothitelle	Leavanny	Phione	Hattrem
闲暇时间
活跃和积极的运动
水上运动					N	N	N		N	N					Y				N								Y					Y	Y	Y						Y	Y	N			Y		8	7
骑车转转			Y	Y	Y		Y	Y		Y	Y		Y	Y	Y		N		Y		Y	Y					Y	Y	Y	Y		Y	Y	Y				Y	Y	Y	Y	N		Y		Y	26	2
约朋友出去玩	Y						Y									Y					Y	Y				N	Y				Y			Y	Y			Y	Y	Y	Y	Y	Y		Y	Y	17	1
社区组织的体育活动				N			N		N		N		N				Y		Y	Y							Y	N				Y	Y				N		N	N	N	N					6	11
钓鱼					Y			Y			N		Y		N					Y			Y				N	Y				Y	Y			Y			N	Y	Y	N					11	5
上班前游泳	N	N		N	Y	Y	Y			N	N	Y	Y		N		N		N				N		N		N	N	N	N		Y	N				Y		N	N		N		N	N		7	20
与朋友一起参加运动课						Y			N				Y	Y						Y		N			Y		Y		Y		Y	Y							N	N	Y	Y					11	4
踢足球、打篮球				N								Y	Y				Y	N						Y			Y					Y	Y				Y		Y	N	Y	Y					11	3
去健身房		Y				Y		Y	Y	Y	Y	Y	Y				Y	Y	Y	Y	Y		Y	Y	Y		Y					Y		Y			Y		Y	N	Y	Y					23	1
买哑铃，在家划运动区	Y		Y						N		Y		Y		N			N	Y		Y					Y	Y					Y							N	N	Y	N					10	6
散步、慢跑						Y				Y	Y	Y	Y		Y	Y		Y	Y		Y		Y	Y		Y	Y	Y	Y		Y						Y		Y	Y	Y	Y	Y				23	0
买健身器材			Y			N		Y		Y	Y		Y	N	N			N	N		Y		Y				N			N		Y	N						N	N		Y					9	10
公园放松		Y	Y	Y		Y	Y	Y		Y	Y	Y	Y	Y	Y	Y		Y		Y	Y	Y					Y	Y	Y	Y		Y	Y	Y			Y	Y	Y	Y	Y	Y	Y		Y		32	0
遛狗		Y	Y			Y		Y	Y					Y	Y		Y	Y	Y	Y						Y	Y		Y			Y	Y	Y		Y			Y	N	Y	Y		Y	Y		23	1
极限挑战		Y			N	N	N		N				Y		N			Y	N			Y					Y	N								Y		Y	Y	N	N	N					8	10
去海边玩					N		Y	Y		Y			Y		Y	Y		Y	Y	Y	Y						Y		N	Y		Y	Y	Y				Y	Y	Y	Y	Y				Y	21	2
做家务流汗				N	Y			Y	Y	Y			Y	Y	Y	Y	N		N	Y	Y			N	N	Y	Y	N	N			Y	N				Y		N	N	N	Y	Y	Y			17	11
去海边游泳					N			Y			N		N	Y	Y		N		Y								Y			Y		Y	Y						N	Y		Y					10	5
种花种菜			Y	P			P													Y	Y				P	Pidgey	Y	Y				Y	P										P	P			12	0	6
滑雪				P																																											1	0	1
爬山			P	Y																																											2	0	1
下班后游泳				P			P																																								2	0	2
跟随音乐起舞																															Y		P	Y													3	0	1
有创造力和有艺术性的活动
学乐器							Y		Y	N	N		Y		Y	Y		N			Y		Y				Y	Y		Y		Y		Y		Y		Y	Y	Y	Y	Y					18	3
画室体验课				Y				Y	Y						Y				Y						Y	Y	Y					Y	Y			Y	N		Y		Y	Y					14	1
写下灵感									Y			N		Y			N								Y		N				Y	Y	Y						N	Y					Y		8	4
学习摄影								Y	Y					Y					Y		Y						Y			Y		Y							N		Y						9	1
写作									Y	Y	Y						Y				Y			N	Y		N		Y		Y	Y				Y	Y		N	Y	Y				Y		14	3
DIY模型				Y	Y		Y		Y	Y			Y		Y		N			Y	Y				Y		Y	Y	Y			Y	Y						Y		Y				Y	Y	19	1
学习平面、彩色设计									N						Y											Y	Y					Y	Y				N		N	N	Y						6	4
读书	Y	Y							Y	Y	Y		Y				Y	Y	Y						Y	Y	Y	Y		Y	Y	Y				Y	Y		Y	Y	Y						21	0
去美术馆			Y	Y		Y		Y	N	N				Y		Y	Y		Y		Y				Y	Y	Y	Y	Y	Y		Y	Y			Y			N	N	Y						19	4
画画				Y			Y			Y				Y									Y			Y	Y					Y	Y			Y	Y		Y		Y					Y	14	0
看纪录片		Y	Y					N	Y		Y	Y				Y					Y	Y	Y			Y	Y	Y	Y		Y	Y		Y					Y			Y			Y	Y	20	1
学编程																				N			N	P	N																						1	3	1
唱歌																																											P	Y			2	0	1
听交响乐						P																																									1	0	1
听音乐						P			P																	Y	Y	Y	P			Y															7	0	3
电子竞技			P																																												1	0	1
音乐剧			P			P																																									2	0	2
话剧			P	Y		P																																									3	0	2
做饭			P	Y															P																												3	0	2
买新衣服、穿搭															P																																1	0	1
看自然类纪录片																											Y	Y	Y		P	Y		Y													6	0	1
写读后感																															P																1	0	1
运动或文化类活动
看演出								Y	Y		Y					Y					Y						Y			Y		Y								N	Y						9	1
参加读书俱乐部				N					N		Y								N		Y						Y			Y		Y				Y			Y	N	N						7	5
看脱口秀									Y	Y	Y	Y			Y			Y			Y				Y		Y	Y				Y	Y	Y		Y	Y		Y		Y						17	0
看文化展览				Y		Y		Y		Y					Y	Y		Y	Y	Y	Y				Y		Y					Y				Y			N	N					Y	Y	16	2
看电影		Y							Y	Y	Y		Y	Y	Y	Y	Y		Y	Y	Y		Y	Y	Y	Y	Y	Y	Y			Y							Y		Y	Y	Y	Y	Y	Y	27	0
学新菜				Y			Y	Y	Y	Y		Y	Y	Y	Y		N	Y		Y	Y						Y	N		Y	N	Y	N		Y	Y	N		Y		Y		Y	Y	Y	Y	23	5
看当地体育比赛					N								Y	N							Y				N		Y					Y	Y				Y		N								6	4
参加音乐节		Y				Y			Y		Y	Y				Y		N							Y		N	Y	Y	Y		Y	Y	Y			Y		N		Y			Y			16	3
听Live House								Y	Y	Y	Y								Y	Y	Y				Y		N		Y			Y	Y	Y			Y		N	Y							14	2
听演唱会						Y	Y	Y	Y		Y	Y		Y	Y						Y				Y		N	Y	Y	Y		Y	Y				Y	Y	Y	Y	Y						20	1
存50块钱用于活动	N		N						N		N	N					N	N	N		Y		N				N					Y			N		N		Y	N		N					3	14
关闭手机看书	N			N				N		Y	Y		Y	Y		Y	N		Y	N	Y	N	N		Y	Y	Y	Y	Y	N	Y	Y							Y	N	N				Y		16	10
逛书店											P																																				1	0	1
去图书馆看书																			P																												1	0	1
听相声																																											P	Y	Y		3	0	1
花一些时间帮助他人
社区志愿者						N		N	N	N	Y	Y			N	Y		Y	N	N		N	N				Y		Y	Y	Y	Y					Y		N	N	N			Y			11	12
看看慈善机构						Y		N	N		Y		Y			Y				N	Y	N					Y				Y	Y							N	N	N		Y			Y	10	7
学习心理热线				N					N		Y			Y		Y		Y		N	Y	N		N	Y		Y			Y	Y	Y	Y			Y			N	N	N						12	8
组织比赛							Y	Y				Y	Y		Y		N		Y		Y	N		Y			Y				Y	Y	Y						Y	Y	Y						15	2
列出技能指导他人								Y	Y	Y						Y		Y	Y			Y					Y	Y	Y		Y	Y		Y			Y		N	N	Y						15	2
帮助残障人群									N		Y	Y		Y			Y	N				N	N				Y		Y	Y	Y	Y					Y		N	N	N						10	7
参加急救培训								N	N		N	N		Y	Y		Y		N	Y		N	N		Y		Y		Y		Y	Y	Y						Y	N	N						11	9
给流浪汉食物	N		N	N	N	N		N	N		Y				Y			Y	N	N			N				Y				Y	Y		N	N		N		N	N	Y						7	15
提供恋爱意见																											N	Y	P	Y		Y															4	1	1
给流浪动物捐钱																																							P	N	Y				P	Y	4	1	2
网上捐助																																									P						1	0	1
给卖艺人钱																																											Y	P			2	0	1
是时候放松一下了
写日记	N	N		N		N		N	N	Y	Y	Y		Y	N			N	N	N						Y	Y				Y	Y	Y						N		Y						10	11
正念冥想	N	N	Y	N		N	Y	N	Y	Y			Y	Y	Y	Y			Y	Y	Y		Y		Y		Y	Y	Y	Y	Y	Y	Y			Y			Y	Y	N	Y	N	N	Y		25	8
帮助放松App	Y		Y	Y				Y							N				N		Y	Y					Y		Y	Y		Y							N		N				Y		11	4
户外运动				Y				Y	N		Y	Y	Y				Y		Y		Y	Y	Y				Y		Y			Y	Y						Y								15	1
按摩		Y	Y	Y	Y	Y	Y	Y		Y	Y	Y		Y	Y	Y		Y	Y	Y		Y	Y		Y		Y	Y	Y			Y			Y	Y	Y	Y	Y	Y	Y		Y			Y	32	0
瑜伽普拉提						Y		Y					Y		Y										Y		Y		Y										Y		N						8	1
和猫猫狗狗玩	Y	Y	Y	Y		Y		Y	N					Y	Y			Y	Y	Y		Y	N		Y		Y	Y	Y		Y	Y	Y	Y	Y	Y		Y	Y	Y	Y	Y			Y	Y	29	2
看电视球赛								Y				Y			Y		Y	N			Y		N				Y		Y				Y				Y		N		Y						10	3
收集小玩意		N			Y		Y	Y	Y		Y			Y		Y		N									Y	Y								Y			Y		Y				Y		13	2
户外烧烤野餐				N							Y	Y			Y					Y	Y						Y		Y										Y		Y						9	1
从头听一遍专辑			Y		Y				Y	Y	Y					Y	Y		Y		Y	Y				Y	N	Y	Y	Y	N	Y				Y	Y	Y	Y	Y	Y						21	2
为回老家看看做计划								N				Y							N		Y				N		Y					Y							N								4	4
约朋友吃饭聊天	Y	Y	Y	Y			Y	Y	Y	Y	Y	Y	Y	Y	Y	Y		Y	Y	Y	Y	Y		Y	Y		Y	Y	Y		Y	Y	Y	Y	Y	Y	Y	Y	Y		Y	Y	Y				36	0
晒太阳			Y	Y			Y			Y	Y	Y	Y		Y	Y		N	Y	Y	Y	Y	Y		Y		Y	Y	Y			Y	Y	Y					Y	Y		Y		Y	Y	Y	27	1
玩桌游	Y	Y		Y		Y		Y	Y	Y				Y	Y		N	N	N	Y	Y			Y	Y		Y					Y	Y						Y		Y	Y					19	3
玩游戏	Y	Y	Y		Y		Y	Y	Y					Y	Y		Y		Y	Y	Y	Y	Y	Y		Y	Y	Y		Y	N	Y	Y	Y		Y	Y	Y	Y		Y	N			Y		29	2
去猫咖									N						Y	Y			Y	Y			N				Y		Y			Y							Y	Y	Y						10	2
数独				Y				Y					Y		N		N	Y	Y	N						Y	Y					Y				N			Y		N				Y		10	5
刷知乎				P																																											1	0	1
小巷子闲逛				P																																											1	0	1
剧本杀			P			P								P																											P						4	0	4
密室		Y	P			P						P																													P						5	0	4
玩手机																											P				N										P						2	1	2
KTV					Y	P					P																	P				Y												P			6	0	4
和朋友一起做饭						P																																									1	0	1
看娱乐新闻							P																																								1	0	1
泡澡				P	Y		P																																								3	0	2
做无需动脑的工作					P																																										1	0	1
看漫画								Y	P																																					P	3	0	2
看动画								P																																							1	0	1
在咖啡厅看闲书										P																																					1	0	1
花钱买买买																P											N	Y		Y		Y			Y	Y	P	Y				P	P				10	1	4
听书																		P																											P		2	0	2
看剧							P											P				Y		P	P																						5	0	4
欣赏美女																				Y	Y	Y	Y	P																							5	0	1
看综艺																									P																						1	0	1
发呆																																		P	P	Y		Y									4	0	2
睡觉		Y	P				P				P																P	Y		Y		Y								Y		P		P			11	0	6
下棋																																										P					1	0	1
做美容																																												P			1	0	1
体验新奇事物
逛商场		Y				Y		Y	Y	Y	Y	N				Y				Y		Y				Y	Y		Y				Y			Y			N	N	Y			Y	Y	Y	18	3
逛夜市		Y						Y	Y	Y	Y		Y					Y		Y		Y			Y		Y		Y	Y			Y	Y				Y	N		Y			Y	Y	Y	20	1
计划旅行								Y	N			Y	Y		Y		Y		Y				N		Y		Y				Y						Y		Y		Y						12	2
饱餐一顿		Y					Y	Y	Y		Y		Y	Y					Y	Y		Y		Y	Y		Y		Y				Y	Y	Y	Y		Y	Y		Y		Y	Y	Y	Y	25	0
开车兜风		Y						Y	N	Y			Y		Y			N	N	Y			Y				N	N	Y					Y		Y			Y	N			Y				12	6
骑车兜风				Y	Y	Y	Y	Y		Y	Y		Y		Y		Y		Y	Y		Y					Y	Y	Y				Y				Y		Y	Y	Y		Y			Y	23	0
学新技能			Y						Y		N		Y		Y				Y	Y	Y		Y	Y		Y	N				Y		Y			Y			N		N						13	4
去游乐园								Y			Y			Y	Y								N		N		Y	Y	Y				Y						Y	N	Y				Y	Y	12	3
逛集		Y						Y	N		Y		Y	Y		Y			N	Y					Y		Y			Y	Y		Y	Y					N	Y			Y	Y			16	3
蹦床		Y						Y	N		Y			Y	Y										Y		Y						Y						Y								9	1
吃新奶茶				P																																											1	0	1
VR体验馆			P																																												1	0	1
烘焙小教室								P																																							1	0	1
开地图																										P		Y	Y	Y																	4	0	1
品酒																																	P														1	0	1
做手办																																													P		1	0	1
人际关系
值得信赖的朋友
和朋友参加活动		Y	Y	Y		Y		Y		Y	Y	Y	Y		Y	Y			Y	Y	Y	Y	Y	Y	Y		Y	Y	Y	Y	Y	Y	Y	Y	Y	Y	Y	Y	Y		Y		Y				33	0
主动帮朋友忙		Y	Y	Y						Y	Y		Y		Y	Y						Y	Y				Y		Y			Y	Y	Y					N		Y						16	1
倾听朋友的困难并帮助		Y	Y			Y			Y	Y	Y				Y	Y	Y	Y	Y	Y	Y	Y	Y		Y	Y	Y	Y	Y		Y	Y		Y		Y			Y		Y		Y				27	0
表达朋友的重要						N		Y	Y		N				N		N	Y	N	N			N		Y		N		Y	N	Y	Y		Y	N		N		Y		Y						10	11
与老友聊天					N	N		Y	Y	Y	Y		Y			Y	Y	Y		Y		Y	N	Y	N		Y		Y	Y		Y		Y			Y	Y	N		Y						19	5
主动关心朋友			Y			Y		Y		Y	Y		Y			Y	Y			N			N		N		N	Y	Y	N		Y	Y						Y		Y		Y			Y	16	5
发搞笑视频		Y	Y		Y	Y	Y	Y	Y	Y	Y				Y	Y	Y		Y	Y	Y	Y	Y	Y	Y		Y	Y	Y	Y	Y	Y	Y	Y	Y				Y	Y	Y			Y		Y	33	0
分享生财之道																				Y		P	Y																								3	0	1
等朋友下班																											Y		P	Y		Y															4	0	1
惊喜礼物																															P																1	0	1
分享衣物																P																															1	0	1
与朋友小酌												P	Y	N		Y	P																								P						5	1	3
和朋友玩游戏	P	Y	Y											P						Y		Y	P																								7	0	3
参加同学聚会																		P																													1	0	1
一起逛街										P										P																											2	0	2
和朋友一起吐槽															P																																1	0	1
一起学习																									P																						1	0	1
照顾家人
下班路上放空		Y					Y			Y			Y		Y	Y			N	Y	Y	Y	Y	Y	N		Y	Y	Y			Y	Y		Y	Y	Y		Y						Y	Y	22	2
探望亲戚													Y		Y			N	N	N	Y			N	Y		Y		Y		N	Y			N	N	N		N		N		Y				8	10
给亲戚打电话	N		Y			Y		Y	Y		N					Y		Y		N	Y		N	N			Y		Y		N	Y			N	N	N	N	N		N						10	12
远离工作陪伴家人	N						Y											Y			Y	Y	Y		Y		Y	Y	Y		N						Y	Y	Y		Y						13	2
给父母视频					Y	Y	Y		Y	Y	Y	Y				Y	Y				Y	Y	Y			Y	Y		Y	Y	N			N					N	Y	Y				Y	Y	20	3
感谢亲人															Y	Y			Y		Y						Y					Y						N	Y	N	Y						8	2
送亲人礼物			Y					Y		Y	Y			Y	Y	Y					Y	Y					Y		Y	Y	Y		Y		Y		Y		Y		Y						18	0
给兄弟姐妹视频	N						Y			Y				Y	Y												Y		Y	Y	Y	Y							N		N						9	3
晚餐和家人聊经历													Y				Y	Y		Y	Y	Y			Y		Y		Y			Y		Y					Y	Y	Y		Y				15	0
听妈妈的话								P																																							1	0	1
讨论政治									P																																						1	0	1
给家人按摩									P	P																																					2	0	2
给家里做饭一起吃							P		P						P	Y			P																												5	0	4
一起看电视									P																																						1	0	1
吐槽丈母娘												P	Y																																		2	0	1
一起户外运动													P																																		1	0	1
和妈妈逛街											P																																				1	0	1
向家人求助															P	Y																															2	0	1
多陪伴家人																		P																													1	0	1
送家人一直想要的																				Y		P	Y		Y																						4	0	1
了解他们的烦恼																									P																						1	0	1
直面创伤																															P	Y															2	0	1
成为耐心可靠的家长
睡前回想值得感谢的						N				Y										Y							Y					Y				Y					Y						6	1
带孩子兜风						Y		N		Y		Y	Y			Y	Y				Y	Y					Y																	Y			10	1
接送孩子			Y			Y	Y	Y	Y			Y	Y		Y	Y			Y		Y						Y	Y	Y	Y							Y						Y				17	0
上班休息时深呼吸				N						Y											Y						Y		Y								Y										5	1
给孩子做饭								Y		Y			Y				Y		Y	Y	Y						Y		Y				Y						N				Y	Y			12	1
陪孩子练乐器									Y					N		Y		N									Y	Y					Y			Y	N		N		N			Y			7	5
参加亲子活动	N		Y	N				Y				Y	Y		Y	Y	Y		Y	Y	Y	Y					Y		Y	Y											N			Y			15	3
读睡前故事			Y	N				Y	Y	Y			Y		Y						Y						Y		Y								Y		N		Y			Y			12	2
对孩子表达爱													Y		Y				Y								Y		Y		Y								N	N							6	2
和孩子运动								Y				Y	Y		Y				Y		Y	Y					Y						Y				Y						Y				11	0
看孩子比赛							Y	N		N			Y				Y		Y	Y	Y						Y		Y				Y														9	2
带孩子去公园									Y	Y		Y			Y	Y	Y				Y						Y		Y	Y			Y						N		Y						12	1
关心孩子的烦恼							Y	Y					Y				Y		Y		Y	Y					Y						Y														9	0
让孩子提三个愿望								Y				Y	Y			Y											Y		Y				Y				Y							Y			9	0
教孩子新技能							Y		Y	Y		N	Y			Y		Y	Y	Y	Y						Y	Y	Y				Y			Y			Y		Y						16	1
组织小伙伴聚会																		P																													1	0	1
认可孩子的独一无二																						Y			P																						2	0	1
陪孩子玩游戏																																											P	P			2	0	2
保持沟通了解																																											P				1	0	1
言传身教																										Y	Y	Y	P			Y															5	0	1
成为体贴的伴侣
路上去超市					Y	Y	Y		Y	Y			Y			Y			Y	Y	Y					Y	Y	Y	Y	Y	Y	Y	Y			Y			Y	Y			Y	Y			23	0
帮忙家务，照顾孩子										Y		Y				Y					Y	Y				Y	Y		Y										N		N		Y	Y			10	2
为爱人泡茶				N					Y	Y						Y	Y	Y		Y	Y					Y	Y						Y						N		Y		Y	Y			13	2
送爱人去想去的地方						Y	Y	Y					Y		Y				N	Y	Y						Y	Y	Y	Y	Y		Y	Y			Y		N				Y	Y			17	2
问爱人怎么样													Y		Y	Y		Y		Y	Y						Y		Y		Y								Y		Y		Y	Y			13	0
为家里洗车	N			N	Y								Y						Y		Y						Y					Y		Y			Y		N		N		Y	Y			10	4
为家里洗衣服				N	Y					Y						Y				Y	Y					Y	Y		Y						N		N		N		N		Y	Y			10	5
和爱人谈心								Y	Y	Y				Y	Y	Y		Y	Y	Y	Y	Y			Y	Y	Y		Y	Y						Y	Y		Y		Y		Y	Y			22	0
为爱人做喜欢的菜							Y	Y		Y			Y	Y	Y	Y		Y		Y	Y	Y					Y	Y	Y		Y		Y						Y		Y		Y	Y			20	0
为爱人收拾衣物				N	Y					Y					Y	Y			Y	Y	Y					Y	Y			Y		Y											Y	Y			13	1
为家里洗碗									Y	Y							Y		Y		Y	Y					Y		Y			Y	Y	Y					N		N		Y	Y			13	2
带爱人泡澡				N								Y	Y							Y							Y	Y		Y			Y						N				Y	Y			9	2
送爱人礼物						Y	Y	Y		Y				Y	Y				Y	Y	Y	Y			Y	Y	Y		Y		Y		Y			Y	Y		Y		Y		Y	Y			22	0
表达爱意				N			Y		Y					Y	Y			Y	Y	Y	Y	Y			Y		Y		Y	Y	Y		Y						Y	N	Y		Y	Y			19	2
听爱人吐槽							P																			P		Y	Y	Y																	5	0	2
一起喝奶茶									P																																						1	0	1
一起看电影								P																																							1	0	1
非暴力沟通																					Y				P																						2	0	1
给伴侣一个惊喜											P																																				1	0	1
夸奖对方															P	Y	Y																														3	0	1
一起养宠物															P	Y																															2	0	1
尊重对方爱好																					Y				P																						2	0	1
给予对方自由										P											Y				P																						3	0	2
注重仪式感																				Y	Y				P																						3	0	1
一起完成日常小事																																				P	Y										2	0	1
分床睡																																								P	P						2	0	2
互相发红包																																											P	Y			2	0	1
身心健康
身体健康
去体检			Y												Y	Y	Y		Y		Y		Y		Y	Y	Y	Y		Y		Y		Y	Y		Y	Y	Y	Y	Y						20	0
定时散步										Y						Y					Y						Y			Y				Y				Y	Y	Y	Y						10	0
做健康餐										Y	Y				Y	Y		Y		N	Y						Y												Y							Y	9	1
戒烟							Y	Y	Y					Y	Y		Y		Y				Y				N				Y			N		Y			Y		Y		Y	Y			14	2
少饮酒		N					Y	Y	Y					Y	Y		Y		Y	Y			Y				Y				Y			Y					Y		Y		Y	Y			16	1
早睡早起	Y	Y	N	N	Y		Y	Y	Y	Y	Y		Y	Y	Y		N		Y		Y	Y	Y		Y	Y	Y						Y	Y	Y	Y	N		Y	Y			Y	Y		Y	27	4
睡前少看手机		Y						Y	Y	Y	Y			Y	Y	Y	Y				Y		Y		Y	Y	Y		Y		Y					Y	N	N	Y	Y	Y				Y	Y	22	2
参加公司运动社团	N	Y		N	N	Y	N			Y			Y				Y	N		Y	Y		N		Y		Y	N	N			Y	Y		N	N			N	N	N						11	13
每天喝十杯水		Y			Y		Y	Y		Y	Y				N				Y	Y	Y				Y	Y	Y	Y								Y			Y	Y	N				Y	Y	18	2
补充维生素			Y				Y						Y	Y		Y		Y		Y		Y			Y	Y	Y				Y			Y		Y			Y		Y				Y		17	0
口腔检查			Y		Y		Y	Y			Y				Y	Y				Y		Y	Y			Y	Y	Y	Y					Y			Y		Y		Y						18	0
参加健身房试听课																		Y									Y												N	N							2	2
让爱人监督慢跑				N						Y												N				Y	Y		Y		Y		Y				Y		Y								8	2
跟着网上健身						Y		Y							Y			Y			Y				Y	Y	Y	Y			N		Y		Y			Y	Y		Y						14	1
午休慢跑	N			N			Y			Y		Y					Y	Y		N	Y		N		Y	Y	Y	N	Y	Y		Y					Y		N	Y	N		Y				15	7
坚持一项运动																				Y	Y				P																						3	0	1
多出门																												Y		P																	2	0	1
多吃补身子的																													P	Y																	2	0	1
健身环																																			Y	P	Y	Y									4	0	1
戒色								Y	P																																						2	0	1
戒赌								P																																							1	0	1
不打麻将														P	Y																																2	0	1
不刷短视频														P	Y																																2	0	1
健康饮食、减肥																P				Y	Y				P										P										P		6	0	4
打太极																				P	Y		N																								2	1	1
躺平	P		Y	Y																															P	Y		Y									6	0	2
吃水果							P																																								1	0	1
少吃辣							P																																								1	0	1
及时就医						Y	P								P	Y																															4	0	2
休息眼睛			P				P																																								2	0	2
上班前洗澡																																											P	Y			2	0	1
拉伸			Y	P																																											2	0	1
拳击																										Y	Y		P			Y															4	0	1
健康测量设备			P																																												1	0	1
广播体操			P																																												1	0	1
心理健康
向好朋友倾诉		Y	Y			Y		Y	Y	Y	Y		Y	Y	Y	Y	Y	Y	Y	Y	Y	Y				Y	Y		Y		Y	Y			Y	Y		Y	Y	N	Y		Y				28	1
读积极书			Y	N			Y		Y	Y	Y		Y	Y					Y		Y				Y	Y	Y		Y	Y		Y				Y			N	N	Y				Y		18	3
看大开眼界视频			Y				Y	Y			Y		Y		Y	Y	Y	Y		Y	Y	Y	Y		Y		Y		Y	Y			Y				Y		N	N	N		Y	Y	Y	Y	23	3
看心理医生		Y		N	N	N	Y				N	N			Y						Y	N	N				Y		Y	Y	N	Y	Y			Y			N		Y						11	9
幻想				P																																											1	0	1
撸狗			P																																												1	0	1
撸猫	P		Y						P										P									P				Y															6	0	4
少看社交软件			N											P	Y		Y																														3	1	1
看小说			P	Y																																											2	0	1
看适度刺激视频					P	Y				P																																					3	0	2
看可爱视频				P						P																									P	Y		Y									5	0	3
看收纳整理视频										P																																					1	0	1
按时吃药														P																																	1	0	1
养宠物															Y	P																															2	0	1
大哭一场															P	Y																															2	0	1
学心理学																										P	Y		Y		P	Y															5	0	2
玩益智游戏																				P																											1	0	1
大喊																											P			Y		Y															3	0	1
精神更充实
回归大自然				Y		Y	Y			Y	Y		Y	Y	Y	Y	Y	Y	Y	Y	Y	Y	Y			Y	Y					Y	Y			Y			Y	Y	Y		Y	Y	Y		27	0
创作艺术				Y			Y		Y	Y		Y	Y	Y		Y					Y		Y				Y				Y	Y		Y	Y	Y	Y	Y	Y		Y				Y		21	0
发表文章		N		N								Y		Y	N				N		Y		Y			Y	Y	Y			Y	Y			N		N		N		N						9	8
祈祷		N		N	N			N	Y		N	N				Y				N	Y	Y					Y		Y			Y			N		N	N	N		N				N	N	7	14
参加信仰活动	N		Y	N					Y		N					Y			Y	Y	Y						Y					Y	Y						N		N						9	5
看直播	P																						Y	P																					P		4	0	3
看科普视频			Y	P				P																																							3	0	2
看衣服							P																																								1	0	1
看别人画画				P																																											1	0	1
拖延			P																																												1	0	1
看新闻			P	Y																																											2	0	1
读圣经								N	Y																																						1	1	0
练字											P	Y																								P	Y	Y									5	0	2
思考一个辩题										P																																					1	0	1
去古城														Y		Y	P																														3	0	1
拍摄自然																Y	P																														2	0	1
坐在路边观察														P																																	1	0	1
磕CP														P																																	1	0	1
寻找精神支柱														P	Y	Y																															3	0	1
旅行														Y	P	Y	Y			Y	Y	Y	Y		P																	P					10	0	3
谈恋爱																					Y		N		P		P					Y															4	1	2
网络对线																										N		P		Y		Y					P			P							5	1	3
星座占卜																											Y	P				Y															3	0	1
工作和学习
做有价值的工作
想想有意义的工作			Y									Y		Y	Y			N					Y			Y	Y		Y		Y	Y							Y	Y	Y						13	1
对比自己工作的意义			Y						N	Y					Y					Y			Y	Y		Y	Y				Y	Y					Y		Y	Y	Y						14	1
员工活动	N	N	N	N	N				N	Y	Y		Y			Y		N	N	N		N	N		Y		Y	N	N		N	Y			N		N		N	N	N		Y	Y	Y	Y	11	19
帮助他人的工作			Y	N						Y			Y			Y	Y	Y	Y	N					N		Y			Y	Y	Y	Y				Y		N	N							13	5
找前辈聊天			Y	Y	Y	Y				Y	Y			Y	Y			Y	Y	Y	Y	Y	Y		Y	Y	Y	Y	Y		Y	Y	Y		Y		Y	Y	Y	Y	Y						28	0
在有意思的行业实习					N				N				Y		Y			Y		N	N				Y	Y	Y		Y		Y	Y	Y			Y	Y		Y		Y						14	4
掌握主动权	Y					Y				Y	Y		Y	Y			Y		Y	Y	Y	Y	Y	Y	Y	Y	Y	Y	Y		Y	Y	Y		Y		Y	Y	Y		Y						26	0
设立挑战		Y		Y							Y	Y	Y		Y				Y	N			N		Y	Y	Y		Y			Y							Y	Y							14	2
帮助建设基础规则			P																																												1	0	1
不做无意义的工作															P	Y																															2	0	1
复盘工作					Y		P																																								2	0	1
支教																										Y	P	Y		Y																	4	0	1
给老年人优惠																											P					Y															2	0	1
帮助他人
慈善活动				Y								Y			Y			N		N					N		Y				Y	Y							N	N	N		Y	Y	Y		9	6
指导后辈	Y	Y	Y	Y					Y	Y	Y	Y		Y	Y	Y			Y	Y		Y	N	Y	N		Y	Y	Y	Y		Y			Y	Y	Y		Y	N	Y						25	3
当老师	P																																														1	0	1
帮助别人沟通														Y			P																														2	0	1
分享技术																										P				Y		Y															3	0	1
变得更有创意
一小时创意时间		N	Y		Y		Y			Y	Y		Y	Y		Y				N			N	Y	Y		Y		Y		Y	Y					Y		Y	Y	Y						18	3
提出创新意见		N	Y						N	Y	Y	Y	Y		Y	Y			Y			N	N		Y		Y			Y	N	Y	N		N			N	Y		N						13	9
寻找创意岗位	Y		Y	Y			Y			Y	Y			Y	Y					Y	Y			Y	Y		Y		Y		Y	Y							Y		Y						18	0
寻找工作中创新点	Y	N	Y	Y			Y			Y	Y	Y	Y	Y					Y	N		N	N	Y	Y		Y		Y		Y	Y				Y			Y	Y	Y						20	4
看优秀案例找灵感				P																					P																						2	0	2
开发技术路径			P																																												1	0	1
头脑风暴							P																																								1	0	1
学习创意逻辑							P																																								1	0	1
做自媒体								P	Y																																						2	0	1
学习新技术或者新知识
工作培训		Y	Y	Y		Y	Y				Y	Y			Y	Y		Y	Y	Y	Y	N	N		Y	Y	Y	Y		Y		Y			Y	Y		Y	Y	Y	Y						25	2
学习语言			Y	Y			Y	Y	Y		N	N	Y	Y	Y			N	Y	Y	Y	N	N		Y		Y	Y	Y		Y	Y	Y				N		Y	Y	Y				Y		22	6
问朋友推荐课				Y						N	Y				Y					Y			Y		Y	Y	Y	Y	Y		Y	Y					Y		Y		Y		Y				16	1
接受成人教育		N	Y	N	Y	Y	Y		N			Y				Y		Y	N				Y				Y	Y	Y	Y		Y			Y	Y			N	N	N				Y	Y	17	7
看行业动态			P				P																																								2	0	2
看专业书、文			P																																												1	0	1
考证								P	N																			Y	P	Y		Y															5	1	2
学习手语														P																																	1	0	1
借鉴他人																											P	Y	Y	Y		Y															5	0	1
学习电脑知识																											Y			P																	2	0	1
获得灵活工作体验
家里划出工作区		N	N	N	Y		Y		Y	Y		Y			Y					N	Y		N		Y		Y		Y			Y				Y	Y		Y		N						14	6
寻找灵活工作		N	Y	Y		Y				N					Y				Y		Y	Y	Y	Y	Y		Y	Y	Y		Y	Y							Y	Y	Y						18	2
申请居家办公	N	N		N	Y	Y	Y			N					Y		N		N		Y	Y	Y		Y		Y				N	Y					Y		Y	Y	Y						14	7
申请改变上下班时间	N	N	Y	N											Y			N			Y	Y	Y	Y	Y		Y				N	Y			N				N		N						9	8
体验不同工作			Y	P																																											2	0	1
拒绝996	P	Y	Y	Y																Y			Y	Y	P																						8	0	2
就近租房	P	Y	Y	Y																																											4	0	1
外派非洲																												N	P	N		N															1	3	1
辞职																															P					Y	P	Y									4	0	2
更加积极
探索周围户外活动				Y			Y			Y	Y					Y		N			Y	Y	Y				Y		Y		Y	Y							Y		N						13	2
学习公开课				Y						N	Y	Y			Y					Y	Y	Y	Y				Y		Y		Y	Y				Y	Y		Y						Y	Y	17	1
走路上下班	Y			Y		Y				Y		Y	Y				Y		Y		Y		Y		Y	Y	Y	Y				Y				N		N	N	Y	Y			Y	Y		19	3
边散步边开会	Y			N	N		N		N	N	N					Y			N	N	Y		N		N	N	Y		N			Y			N			N	N	N	N						5	17
和同事吃饭			P																																												1	0	1
和同事完成兴趣项目									P																																						1	0	1
学习高效技巧											P				P		Y																														3	0	2
讨论工作体会											P																																				1	0	1
挣钱
申请涨薪										N		N			Y								N		Y		Y		N		Y	Y			N		N	N	N	N	Y		Y	Y			8	9
寻找新工作	Y			Y			Y			N		N		Y	Y			N		Y							Y	Y	Y		Y	Y				Y	Y		N	Y	Y	Y					16	4
做兼职	Y				Y	Y	Y			N								N	N	N							Y		Y	Y		Y			Y	Y		Y	Y	Y	N		Y		Y	Y	16	5
理财			P				P																																					P			3	0	3
参加用户实验							P																																								1	0	1
创业									P																																						1	0	1
做小生意													P																																		1	0	1
开创副业					P	P	P				P														P	P						Y															7	0	6
扩展新工作领域																				N				P																							1	1	1
日常生活中
劳逸结合
张贴计划表				N						Y	Y	Y							N		Y		N			Y	Y					Y	Y		N	N		N	Y	N	N						9	8
关闭工作邮箱	N		N	N	N	N									Y				Y	Y			Y				Y	Y	Y		N	Y			Y	Y	Y	Y	Y	Y	Y				Y		16	6
一个人静静	Y		Y			Y		Y		Y	Y	Y	Y			Y			Y	Y	Y	Y	Y	Y		Y	Y	Y	Y	Y		Y			Y	Y	Y	Y	Y	Y	Y			Y			29	0
请他人帮忙处理琐事	N		Y	N											Y			Y	Y	Y			Y				Y	Y	Y	Y	Y	Y			N	N		N	Y		Y						14	5
去蹭饭														P	Y																																2	0	1
买洗碗机														Y	P																																2	0	1
请他人帮忙处理工作																						Y	Y	P																							3	0	1
做家务
打扫一个房间				N						Y					Y	Y		Y	Y		Y				Y	Y	Y		Y			Y							N	Y	Y		Y			Y	15	2
收拾厨房					Y				Y	Y						Y			Y	Y	Y				Y	Y	Y	Y				Y				Y			Y	Y	Y		Y	Y	Y		19	0
和家人分配家务				N																N						Y	Y					Y			N		N	N	N								3	6
面对拖延的家务	Y	Y	Y		Y	Y				Y		Y				Y				Y				Y	Y		Y		Y		Y	Y							Y								16	0
列维修表				N	Y								Y													Y	Y					Y							Y		Y						7	1
列家务表并慢慢做				N	Y						Y					Y				N							Y				Y	Y							N								6	3
请小时工			Y	N	N										Y			Y	Y	Y		Y			Y		Y	Y	Y		Y	Y							Y		Y						14	2
洗车				N						Y			Y		Y		N		Y	Y	Y						Y					Y					Y		N	Y							10	3
大扫除		Y	Y						Y	Y	Y	Y			Y	Y				Y	Y	Y			Y	Y	Y	Y	Y	Y		Y			N	N			Y		Y		Y	Y			22	2
修剪草坪	N		N	N	N	N	N					N					Y		N					Y			Y		Y		N	Y			N	N	N	N	N	N	N		N	N	N	N	5	20
照顾宠物饮食																			P																												1	0	1
整理收藏品																								P																							1	0	1
杀虫								P																																							1	0	1
更改家里布置										P											Y				P																						3	0	2
放着音乐做家务																																											P				1	0	1
让生活有条不紊
手机日历安排生活	Y		Y		Y	Y	Y	Y		Y	Y	Y					Y		Y	Y						Y	Y				Y	Y							Y								17	0
手机提醒按时完成任务	Y		Y	N	Y	Y	Y			Y	Y	Y		Y				Y	Y	Y	Y					Y	Y					Y					Y		Y	Y	Y						20	1
与家人分享日程				N																N					N		Y					Y			N	N	N	N	N		N						2	9
每晚检查日程	Y		Y		Y		Y		Y		Y	Y		Y					N	Y						Y	Y		Y			Y	Y			Y	Y		Y		N						17	2
整理文件			Y		Y					Y	Y	Y		Y	Y	Y				Y	Y	Y			Y	Y	Y	Y	Y			Y							Y	Y	Y						20	0
扔掉不需要的东西														Y	Y	Y	P																														4	0	1
规律生活		Y	P																																												2	0	1
去除无用计划																				Y		Y	Y	P																							4	0	1
提前订票								P																																							1	0	1
阶段总结										P																																					1	0	1
收纳														Y	P	Y	Y																														4	0	1
提前规划工作																				N					P		N			Y	P																3	2	2
做手账																															P																1	0	1
心里有数																																											Y	P	Y	Y	4	0	1
成为更加可靠的家庭成员
和家人参加活动			Y	Y						Y		Y	Y		Y					Y	Y				Y		Y			Y			Y				Y				Y						14	0
按时回家			Y		Y					Y		Y	Y	Y	Y		Y	Y	Y	Y	Y	Y		Y	Y		Y	Y				Y				Y		Y	Y		Y		Y	Y	Y	Y	26	0
为家人帮忙										Y	Y	Y					Y	Y			Y	Y			Y		Y		Y	Y		Y	Y						N		Y						14	1
帮家里修东西				P																																											1	0	1
陪家人看病、体检			Y	P																																											2	0	1
庆祝家人生日				P																																											1	0	1
在家人犹豫时帮忙挑选商品			Y	P																																											2	0	1
请家人看电影							P																																								1	0	1
提供经济资助																					Y				P																						2	0	1
家庭会议																										Y	P	N	Y	Y		Y															5	1	1
过得更加平静和放松
去看雪山				P																																											1	0	1
吃零食		Y	P																																												2	0	1
泡温泉			P	P																																Y	P	Y									5	0	3
泡茶		Y	P																																												2	0	1
请假			P																																												1	0	1
拒绝诱惑																											P	Y		Y																	3	0	1
喝奶茶							P																																								1	0	1
泡脚								P																																							1	0	1
听金属乐发泄																							P																								1	0	1
增加有效社交
列出社交喜好															Y				N	Y					Y		Y		Y		Y					Y		N	N								7	3
参加活动结交朋友				Y	N						Y	Y						N		Y			N		Y		Y		Y		Y		Y						N	N	N						9	6
和朋友打电话	Y	Y					Y				Y	Y	Y		Y	Y		Y				Y					Y		Y		Y	Y			Y				Y		Y						17	0
邀请朋友玩	Y	Y		Y			Y			Y	Y	Y	Y			Y			Y	Y				Y	Y		Y		Y		Y		Y	Y	Y			Y	Y		Y		Y	Y	Y	Y	26	0
删掉无用社交			P												P																																2	0	2
社交软件交朋友	P		Y																																												2	0	1
讨论文艺作品									P																																						1	0	1
减少交流								P						P	Y																																3	0	2
和心态平和的人聊天																		P																													1	0	1
分享新奇遇																						Y	Y	P																							3	0	1
拒绝不想参加的聚会																										P	Y					Y															3	0	1
杜绝工作社交																																			Y	P		Y									3	0	1
[truncated: 10 more columns]

## Sheet: Contradiction Summary
Activity name (abbreviated)	English Name (abbreviated)	Critique	Amendments	Alternatives Suggested by participants
水上运动	Water sport	Not accessible	Lower the priority
极限挑战	Go extreme	Not accessible; Risk; Not broadly accepted	Remove
社区组织的体育活动	Join community sports team	Not accessible	Lower the priority
上班前游泳	Swim before work	Not accessible; Contradict with work time; Physically exhausting	Rephrase to "Swim"
买健身器材	Buy some new fitness gear	Incomprehensible	Rephrase to "Exercise with new fitness gear"
参加健身房试听课	Attend a trial lesson in gym	Consumption trap; Potential scam	Remove
修剪草坪	Mow the lawn	Not accessible	Remove	"Plant flowers and vegetables"
存50块钱用于活动	Start setting aside 50￥ per week to put towards a monthly sporting or cultural event	Incomprehensible; Contradict with Chinese financial habit	Remove
社区志愿者	Become a community volunteer	Government responsibility; Corruption mistrust	Remove	"Donate or volunteer to help stray animals"
慈善活动	Participate in charitable events	Government responsibility; Corruption mistrust	Remove
给流浪汉食物	Provide food for homeless	Government responsibility; Potential scam	Remove	"Give money to street performers"
写日记	Write a diary	Emotionally exhausting; Evoke negative feelings	Rephrase to "Write down happy or interesting moments"	1
为回老家看看做计划	To see the family	Emotionally exhausting	Remove
探望亲戚	Visit relatives	Emotionally exhausting	Remove
给亲戚打电话	Call relatives	Emotionally exhausting	Remove	"Get to know relatives' worries and offer help"
与家人分享日程	Start a family calendar	Privacy	Remove
和家人分配家务	Divide up chores between family members	Provoking family conflicts	Remove
表达朋友的重要	Telling friends how important they are to me	Contradict with Chinese expression	Remove	"Prepare a surprise gift for friends"
参加课程和志愿者活动结交朋友	Sign up to a course or volunteer to meet new people	Not broadly accepted	Rephrase to "Sign up to a course to meet new people with similar interests"	1
祈祷	Pray	Not broadly accepted; Too religious	Remove	"Debate"
提出创新意见	Offer creative advice to leaders	Contradict with Chinese workplace culture; Risk	Remove	"Help establish rules and policies"
申请改变上下班时间	Discuss possibility for rescheduling work hours	Contradict with Chinese workplace culture; Risk	Remove	"Rent a flat near to the office"
申请涨薪	Discuss a pay raise with leaders	Contradict with Chinese workplace culture; Risk	Remove	"Invest"
边散步边开会	Organise to have walking meetings at work	Contradict with Chinese workplace culture; Not broadly accepted	Remove
员工活动	Participate in events with colleagues	Emotionally exhausting; Disrupting work life balance	Remove
参加公司运动社团	Join a work sports team	Emotionally exhausting	Remove
张贴计划表（工作、家务、放松）	Create a family calendar for the fridge and schedule all activities on this	Emotionally exhausting; Evoke negative feelings	Rephrase to "Schedule time for relaxation"	"Remove useless plans"
看心理医生	Visit psychologist/counsellor	Risk; Financial burden	Provide reliable and professional medical institution information	"Learn psychology and get to know myself"

## Sheet: Other Popular Suggestions
Category	Activity name (abbreviated)	English Name (abbreviated)
Recreational	唱歌（如在KTV）	Sing at home or go to a KTV
	观看音乐剧、舞台剧、演奏会、相声	Go to a musical, play, concert, or Chinese comedy
	做饭（如和朋友、家人）	Cook (with friends and family)
	做家务事时听音乐	Listen to music (while doing chores)
	去书店、图书馆	Go to a bookstore or a library
	密室逃脱、剧本杀	Play a room escape or muder mystery game
	泡澡、泡脚、泡温泉	Take a bath, foot bath, or go to the hot spring
	看漫画、小说、动漫、有声书、电视剧	Enjoy comic, novel, anime, audio book, and TV drama
	看新闻	Read news
	发呆、睡觉	Zone out or take a good sleep
	感受历史，读书、探访古迹、古城	Read history or visit historical sites and cities
	练习书法	Practice caligraphy
Helping Others	支教	Be a volunteering teacher in poorer areas
Friends & Family	与朋友一起玩游戏、逛街、看书、学习	Play video games, go shopping, read books, or learn together with friends
	为家人按摩、一起旅游、看电影电视	Offer massage, travel, or watch something together with family members
	养宠物（如和爱人一起）	Keep a pet (with the partner)
	生活充满仪式感	Remember and celebrate special dates
	互相发红包	Send red packets to each other
Health	购买健康检测设备	Get health monitoring devices
	保护眼睛	Do eye relaxation exercises or get the device for it
	拳击、武术、太极	Try boxing, kung fu, or taichi
	大哭、大喊	Cry or shout out loud
	看放松、可爱、适度刺激的视频	Watch relaxing, cute, or stimulating videos
Work & Study	技术分享	Share experience and skills in internal seminars and blogs
	帮助别人进行有效交流	Help others to communicate efficiently
	去网上看行业视频、优秀案例，找灵感	Get inspired by others' great work
	开发新的技术路径	Invent new approaches and technologies
	创立自媒体	Start a self-media
	学习提高工作效率的方法、技巧	Learn how to boost working efficiency
	和同事或者朋友完成自己感兴趣的项目	Work on a personal project with colleagues and friends
	和朋友讨论工作体会	Discuss about work with friends
Daily Life	购买洗碗机	Buy a dishwasher
	装扮小家	Room decoration
	断舍离	Throw away meaningless or unnecessary stuff
	阶段性地总结近期工作、生活、家庭支出等	Summarise work/life/outcomes regularly
	规律生活按时作息	Follow a healthy routine
	删掉不必要的社交软件或者好友	Delete unnecessary social apps and friends
	拒绝不想参加的聚会	Refuse unwanted gatherings

## Sheet: Deep Activities
简称	全称	英文
闲暇时间		Recreation
活跃和积极的运动		Active and exciting things
骑车转转	骑上小单车，在户外转一转	Ride around
约朋友出去玩	打电话给一个好朋友，约定一起出去玩，记得订下时间	Call a buddy to arrange a trip/adventure
钓鱼	与朋友相约一起钓鱼	Go fishing with friends
与朋友一起参加运动课	与朋友一起参加一节运动课	Go to a gym lesson with friends
踢足球、打篮球	带着足球或者篮球出门，在公园或者操场玩上一会儿	Play football/basketball
去健身房	去健身房	Go to a gym
买哑铃，在家划运动区	买一对哑铃，在家里划出一片运动区	Set up workout area
散步、慢跑	穿上跑步鞋，从家门出去，散散步或者慢跑一会儿	Jog/take a walk
公园放松	去公园里放松	Relax in the park
遛狗	遛狗狗	Walk the dog
去海边玩	去海边玩	Head to the beach
做家务流汗	做家务流流汗	Do physical work around the house
去海边游泳	去海边游泳	Swim in the sea
种花种菜	种花种菜	Plant flowers/vegetables
滑雪	去滑雪	Ski
爬山	去爬山	Climb mountains
下班后游泳	下班后去游泳	Swim after work
跟随音乐起舞	跟随音乐起舞	Dance to music
有创造力和有艺术性的活动		Being artistic and creative
学乐器	学一样乐器，网上（B站，抖音）有很多教学视频，也可以搜搜附近的培训班	Learn an instrument
画室体验课	上一节素描/油画课，很多画室都有这样的体验课	Take an art class
写下灵感	找一张白纸，在十五分钟内，写下想到的任意灵感	Write down inspirations in 15 mins
学习摄影	找出尘封的相机，在网上寻找一些摄影教程/灵感	Learn photography
写作	花一些时间写点东西	Write something
DIY模型	淘宝上购买一些DIY模型，花时间做做手工	Make DIY model/handcraft
学习平面、彩色设计	在网上学习一些平面/色彩设计	Learn design
读书	读完一本想读了很久的书	Read a book
去美术馆	去美术馆、博物馆逛逛	Go to gallery/museum
画画	拿起画笔/数控板，开始画画	Draw
看纪录片	看一部纪录片	Watch a documentary
学编程	学编程	Learn programming
唱歌	唱歌	Sing
听音乐	听音乐	Listen to music
做饭	做饭	Cook
写读后感、观后感	看一本书写读后感，或者看一部电影/话剧写观后感	Write a review on books/movies/play
运动或文化类活动		Sporting or cultural stuff
看演出	看看最近有什么演出或活动	Browse coming up events
参加读书俱乐部	参加读书俱乐部	Join a reading club
看脱口秀	看一场喜剧/脱口秀演出	Watch a comedy/talk show
看文化展览	看看附近（博物馆/美术馆）有什么文化展览	Go to an exhibition
看电影	看一部经典或者新电影	Watch a movie
学新菜	学习一些新菜谱，B站/抖音/小红书/下厨房都有很多教程	Learn new recipe
看当地体育比赛	看一场当地的体育比赛（足球、篮球）	Watch local sport games
参加音乐节	参加音乐节	Join a music festival
听Live House	听一场live house	Go to a live house
听演唱会	听一场演唱会	Go to a concert
关闭手机看书	关闭手机半小时，读读书/杂志/报纸	Turn off phon for 30 mins and read
音乐剧	音乐剧	Go to a musical
话剧	话剧	Go to a play
听交响乐	听交响乐	Go to a concert (Classical)
逛书店	逛书店	Go to the bookstore
去图书馆看书	去图书馆看书	Go to the library
听相声	听相声、看小品	Watch a Chinese comedy/talk show
花一些时间帮助他人		Time spent helping others
学习心理热线	学习心理援助热线培训课程，成为志愿者	Become a lifeline volunteer
组织比赛	组织一场（同事或朋友间的）体育运动或比赛	Organise a sport match
列出技能指导他人	把自己掌握的技能列出来，看看有没有机会为他人提供指导	List skills to offer help
志愿帮助残障人群	进行志愿者活动帮助残障人群	Help disabled
参加急救培训	参加急救培训	Learn first aid techniques
资助流浪动物	给流浪动物捐钱捐粮	Donate to stray animals
网上捐助	网上捐助（午餐、卫生巾等）	Online donation
是时候放松一下了		Time to unwind and zone out
记录生活中快乐或有趣的瞬间	记录生活中快乐或有趣的瞬间	Write down happy or interesting moments
正念冥想	做一些正念或者冥想练习	Meditation/mindfulness
户外运动	安排一场徒步/登山/露营	Outdoor activities (hiking, climbing, camping)
按摩	做一次按摩	Massage
瑜伽普拉提	上一堂瑜伽或者普拉提课	Yoga or pilates
和猫猫狗狗玩	和猫猫狗狗玩15分钟	Play with dogs and cats
看电视球赛	观看喜欢的球队的比赛	Watch a match of favourite team
收集小玩意	开始收集某种小玩意/纪念品	Start a collection
户外烧烤野餐	计划一次户外烧烤/野餐	Outdoor barbeque/picnic
从头听一遍某张专辑	从头到尾听一遍自己最喜欢的专辑	Listen to the whole favourite album
约朋友吃饭聊天	约一个好朋友出来吃饭/喝茶/喝咖啡，聊聊天	Eat or drink tea/coffee with a friend
晒太阳	在花园/公园里晒晒太阳	Enjoy sunshine in park/garden
玩桌游	玩一场桌游	Play board games
玩游戏	玩一款电脑游戏	Play video games
去猫咖	在猫咖和小猫咪们放松一个小时	Play with cats in cat café
在小巷子闲逛	在小巷子漫无目的的闲逛	Wander around in alleys
剧本杀	剧本杀	Murder mystery
密室	密室	Room escape
去KTV唱歌	去KTV唱歌	KTV
和朋友一起做饭	和朋友一起做饭	Cook with friends
泡澡	泡澡	Take a bath
做无需动脑的工作	做无需动脑的日常工作，如改代码格式、记流水账、收拾屋子	Do errands that do not need thinking
看漫画或动画	看漫画或动画	Read comics/watch anime
在咖啡厅看闲书	在咖啡厅看闲书	Read in café
听书	下载听书、广播剧App	Listen to audio books/dramas
好好休息一会儿	放空身心发一会儿呆，或者躺平小憩	Zone out
下棋	下棋	Play chess
做美容	做美容	Get a facial care treatment
体验新奇事物		New experiences
逛商场	逛逛商场	Go shopping
逛夜市	逛逛夜市	Go to night markets
计划旅行	为下个假期计划一场旅行	Plan a trip for next holiday
饱餐一顿	去一家没去过的餐厅饱餐一顿	Visit a new restaurant
开车兜风	开车兜兜风	Drive around in nature
骑车兜风	骑车兜兜风	Ride around in nature
学新技能	在网上或者报名培训班学习一项新技能	Take trainings for a new skill
去游乐园	去游乐园	Amusement park
逛集	逛集	Go to markets
蹦床	尝试去蹦床体验馆游玩（注意安全）	Try trampoline
尝试新口味的奶茶或甜点	尝试新口味的奶茶或甜点（不要过量）	Try new flavour milk tea
烘焙小教室	参加烘焙小教室的课程	Learn baking in workshop lessons
探索周遭街道	探索家附近没走过的地方	Explore the neighbourhood
人际关系		Relationships
值得信赖的朋友		Of a solid mate
和朋友参加活动	和朋友一起参加一项活动（展览/演出/运动），不要放鸽子哦	Go to an event with friends
主动帮朋友忙	看看朋友们都在忙些什么，有没有自己可以帮上忙的地方	Help a friend out with their projects
倾听朋友的困难并帮助	倾听遇到困难的朋友的诉说，并尽力帮助	Listen to friends worries and help
与老友聊天	与很久没有联系的老朋友聊聊天	Contact old friends
主动关心朋友	主动关心朋友们的生活	Follow up on recent lives of friends
分享搞笑视频	给朋友发一些搞笑图片/视频	Send funny pics/videos to friends
惊喜礼物	为朋友准备惊喜礼物	Prepare a surprise gift for friends
和朋友玩游戏	和朋友一起玩电子/桌面游戏	Play video/board games with friends
参加同学聚会	参加同学聚会	Attend class reunions
一起逛街	一起逛街	Go shopping together
和朋友一起吐槽	和朋友一起八卦、吐槽	Gossip together
一起学习	一起读书、学习	Read books and learn together
照顾家人		Caring to my family
下班路上放空	在下班回家的路上尝试放空自己，让自己的注意力不要时刻放在工作上	Distancing from work during commute
远离工作陪伴家人	订下一天时间，远离工作，陪伴家人	Set a day to leave work and be with family
给父母打视频	给父母打个视频电话	Video call parents
感谢亲人	对亲人表达感激	Show gratitude to relatives
送亲人礼物	送亲人一些小礼物（例如给爱人买一束花）	Send gifts to relatives
给兄弟姐妹视频	给兄弟姐妹打个视频电话	Video call siblings
晚餐和家人聊经历	在晚餐时和家人聊聊他们一天的生活，有哪些愉快和不愉快的经历	Share today's experience with family during dinner
和家人讨论时事	和家人讨论时事	Discuss politics
给家人按摩	给家人按摩	Offer massage
给家里做饭一起吃	给家里做饭、一起吃饭	Cook for the family/eat together
和家人一起看电视	和家人一起看电视	Watch TV together
和家人一起户外运动	和家人一起户外运动	Do outdoor activities with family
和妈妈逛街	和妈妈一起逛街	Shopping with mom
向家人求助	向家人寻求帮助	Seek help from family
送家人一直想要的礼物	送给家人他们一直想要却一直没有买的东西	Send family gifts that they have wanted for a long time
了解家人的烦恼	了解他们生活中的烦恼	Get to know family's worries
成为耐心可靠的家长		Patient and reliable as a parent
睡前回想值得感谢的	每天睡前想一想，今天有什么值得感谢的美好经历	Think about one thing I am grateful for
带孩子兜风	带孩子去兜风	Drive kids around
接送孩子	接送孩子上学	Take kids to school
上班休息时深呼吸	每天在到公司时、午休开始时、下班前，有意识地深呼吸	Do deep breathing during work breaks
给孩子做饭	给孩子做一顿精美的午餐、晚餐	Make a big meal for kids
陪孩子练乐器	陪孩子一起练习乐器	Practice instruments with kids
参加亲子活动	参加孩子学校的亲子活动	Attend school events of kids
读睡前故事	给孩子读一段睡前故事	Read a bedtime story to kids
对孩子表达爱	告诉孩子自己对Ta的爱	Show kids my love
和孩子运动	和孩子一起运动（打球/游泳/爬山）	Do outdoor activities with kids
看孩子比赛	观看孩子的体育比赛	Watch a sport match of kids
带孩子去公园	带孩子去公园玩	Take kids to the park
关心孩子的烦恼	关心孩子在学业和生活中有什么烦恼，并尝试帮助	Listen to the troubles in kids' school and daily life, try to help
让孩子提三个愿望	问问孩子周末最想干什么，让孩子提三个愿望并选择一个满足	Satisfy a wish by the kids
教孩子新技能	教孩子一项新技能或者培养孩子一项爱好	Train kids with a new skill
组织小伙伴聚会	组织孩子的小伙伴聚会	Organise a party for kids and friends
认可孩子的独一无二	认可孩子的独一无二	Acknowledge the uniqueness of kids
陪孩子玩游戏	陪孩子玩游戏	Play games with kids
保持沟通了解	问问孩子周末的计划，保持和孩子的沟通	Listen to kids' plan for weekends, maintain communication
成为体贴的伴侣		Thoughtful and attentive as a partner
路上去超市	回家路上去趟超市，为家里买些日用品	Buy groceries on the way home
帮忙家务，照顾孩子	为爱人做做家务，照顾照顾孩子	Help partner do chores, and take care of kids
为爱人泡茶	为爱人泡杯茶	Make a tea for the partner
送爱人去想去的地方	接送爱人去Ta一直相去的地方	Pick partner up and drive her to her destination
问爱人怎么样	在见到爱人的第一时间，问问Ta过得怎么样	Ask about partner's daily life
为家里洗车	为家里洗车	Wash the car for the family
为家里洗衣服	为家里洗衣服	Do laundry for the family
和爱人谈心	和爱人谈谈心	Heart-to-heart talk with the partner
为爱人做喜欢的菜	为爱人做几道Ta最爱的菜	Make favourite dishes for the partner
为爱人收拾衣物	为家里收拾衣物	Help tidy the clothes
为家里洗碗	为家里洗碗	Wash dishes for the partner
带爱人泡澡	带爱人一起去浴场泡澡	Bath with the apartner
送爱人礼物	为爱人送一份礼物（例如一束鲜花）	Send a gift to partner
表达爱意	告诉爱人自己对Ta的爱	Show partner my love
听爱人吐槽	听Ta吐槽	Listen to partner's complaints
一起逛街、看电影	一起逛街、看电影	Watch movies or shopping together
给伴侣一个惊喜	给伴侣一个惊喜	Send a gift to partner
夸奖对方	夸奖对方	Praise the partner
一起养宠物	一起养宠物	Keep a pet together
给予对方自由	给予对方一些自由时间，不加干涉	Give partner freedom
一起完成日常小事	一起完成家务等日常小事	Do small things in life together
给爱人发个小红包	给爱人发个小红包	Send red packets to each other
身心健康		Body & Mind
身体健康		Physical health
去体检	去体检	Get a health screen
定时散步	每天定时散步	Take a walk everyday
做健康餐	做一顿健康餐	Cook a healthy meal
戒烟	戒烟	Quit smoking
少饮酒	少饮酒	Drink less
早睡早起	早睡早起	Sleep early
睡前少看手机	睡前少看电视/刷手机	Watch less TV/smartphone before sleep
参加公司运动社团	参加（社区或者公司的）运动社团	Join a sports society at work
每天喝十杯水	每天喝十杯水	Drink 10 glasses of water per day
补充维生素	补充维生素（注意不要过量摄取）	Take some vitamin
口腔检查	洗牙/口腔检查	See the dentist
参加健身房试听课	参加健身房的试听课	Attend a trial lesson in gym
让爱人监督慢跑	与爱人一起制订慢跑计划，让爱人监督自己执行	Make a jogging plan with partner
跟着网上健身	跟着网上（B站、抖音）的健身视频健身	Follow online videos to exercise
午休慢跑	在午休时间慢跑或者散步	Jog/take a walk during lunch break
与朋友一起参加运动课	与朋友一起参加一节运动课	Go to a gym lesson with friends
踢足球、打篮球	带着足球或者篮球出门，在公园或者操场玩上一会儿	Play football/basketball
去健身房	去健身房	Go to a gym
买哑铃，在家划运动区	买一对哑铃，在家里划出一片运动区	Set up workout area
遛狗	遛狗狗	Walk the dog
做家务流汗	做家务流流汗	Do physical work around the house
去海边游泳	去海边游泳	Swim in the sea
滑雪	去滑雪	Ski
爬山	去爬山	Climb mountains
下班后游泳	下班后去游泳	Swim after work
玩体育运动游戏	玩健身环大冒险、舞力全开、Wii运动之类的游戏	Fitness ring
不刷短视频	给自己定个目标，一段时间内不刷短视频	No Tiktok
打太极	学习打太极、八段锦等等	Taichi
好好休息一会儿	放空身心发一会儿呆，或者躺平小憩	Zone out
多吃水果	多吃水果	Eat fruits
少吃辣	少吃辣	Eat less spicy food
及时就医	及时就医	If there is any physical problem go to the doctor
休息眼睛	休息眼睛（眼药水、蒸汽眼罩、眼保健操）	Eye relaxation exercise/device
拉伸	拉伸	Stretching
学习拳击	参加拳击课	Boxing
购买健康测量设备	购买体重秤、血糖仪、血压计、健康手环等	Get health monitoring device
做广播体操	温习童年时期的广播体操	Radio calisthenics
心理健康		Mental health
向好朋友倾诉	向好朋友倾诉，深入地谈谈心	Confide to friends
读积极书	读一本让心态变得积极的书	Read a book that makes me positive
正念冥想	做一些正念或者冥想练习	Meditation/mindfulness
看大开眼界视频	看一些让自己大开眼界的视频	Watch inspiring videos
撸狗撸猫	撸狗撸猫撸其它小动物	Pet dogs/cats/others
少看社交软件	给自己定个目标，一段时间内少看社交软件	Use less social media
看可爱视频	看可爱视频，如萌宠、萌娃	Watch cute videos of pets/kids
看收纳整理类解压视频	看收纳整理类解压视频，或者玩玩A little to the left、unpacking之类的解压游戏	Watch videos about categorising stuff
大哭一场	找朋友或者自己一个人，痛快地大哭一场	Cry out loud
学习心理学	学习心理学，理解自己的想法	Learn psychology and get to know myself
大喊	找一个空旷的地方，大喊发泄	Shout out loud
精神更充实		Spiritual health
回归大自然	回归大自然（散步/露营/爬山/钓鱼），感受大自然的美妙	Go back to nature
创作艺术	用画画/音乐/唱歌/写作表达自己内心的感受	Express inner feeling through art/music/writing
发表文章	投稿/发表自己的文章	Submit an article
正念冥想	做一些正念或者冥想练习	Meditation/mindfulness
向好朋友倾诉	向好朋友倾诉，深入地谈谈心	Confide to friends
读积极书	读一本让心态变得积极的书	Read a book that makes me positive
参加信仰活动	如果你有信仰，参加一场当地的相关活动	Participate in a religious event
看科普视频	在B站等观看学习、科普视频	Gain knowledge through videos on Bilibili
看新闻	看实事新闻	Read news
练习书法	练习书法	Caligraphy
思考一个辩题	思考一个辩题，和朋友探讨	Come up with a debate topic
寻访古城遗迹	寻访古城遗迹、感受历史	Visit historical cities
拍摄自然	拍摄自然，如鸟、花、天空	Take pics of nature and animals
寻找精神支柱	去寻找精神支柱、去爱	Find emotional support through love
计划一场旅行	计划一场旅行	Plan to travel
工作和学习		Work & Study
做有价值的工作		Doing meaningful work
想想有意义的工作	天马行空地想想，有哪些工作是自己觉得很有意义的？它们有什么共同点？	Brainstorm meaningful jobs
对比自己工作的意义	如何能做一份更有意义的工作？这份工作对比现在有什么优点和缺点？	List pros/cons of a more meaningful position
员工活动	参加公司的员工活动	Join events organised by the company
帮助他人的工作	有什么能直接帮助他人的工作？	Think about works that can directly help others
找前辈聊天	在感兴趣的方向找一位前辈聊聊天	Talk to experienced people in intersted fields
在有意思的行业实习	在觉得有意义的行业内做志愿者/实习	Volunteering/Doing intern in meaningful industry
掌握主动权	尝试在工作中掌握更多主动权	Gain autonomy in work
设立挑战	给自己设立挑战，提升自己的工作效率	Set up challenges to boost efficiency
帮助建设基础规则	帮助建设基础规则类的事情，比如实验室消防安全小程序	Help establish rules and policies
复盘工作	复盘工作成果和优化点	Work review and summary
支教	去贫穷地区或特殊学校等支教	Be a volunteer teacher in poorer areas
帮助他人		Helping others
慈善活动	参加慈善活动（如慈善跑步等）	Participate in charitable events
指导后辈	在工作中指导后辈	Guide newcomers in work
帮助别人沟通	帮助别人进行高效的沟通	Help others to communicate efficiently
分享技术	在内部研讨会、博客分享工作经验、技术	Share experience and skills in internal seminars and blogs
变得更有创意		Being creative
一小时创意时间	花一个小时的工作时间在更有创意/更创造价值的事情上	Spend 1 hour on more creative things
寻找创意岗位	寻找更能发挥创意的工作机会/工作岗位	Find more creative positions
寻找工作中创新点	在工作中寻找可以创新的地方	Look for creative opportunities in work
看优秀案例找灵感	去网上看行业视频、优秀案例，找灵感	Get inspired by others' great work
开发技术路径	开发新的技术路径	Invent new approaches and technologies
头脑风暴	针对一个工作问题开启头脑风暴	Start brainstorming
学习创意逻辑	了解创意的东西，学习创意逻辑	Learn creative logic
做自媒体	做自媒体	Start a self-media
学习新技术或者新知识		Learning new skills or knowledge
工作培训	参加培训，提升工作能力	Attend trainings to improve working skills
学习语言	在网上或者报名培训班学习一门语言	Learn a new language
问朋友推荐课	问朋友有哪些值得学习的课程	Ask for recommendation on helpful courses
接受成人教育	考虑接受成人教育/在职教育	Explore continuing education
看行业动态	看行业相关新闻、直播	Read work-related news and watch live broadcast
看专业书、文	看专业书、博客、论文	Read work-related books/blogs/papers
考证	学习并考取专业中用得到的证书	Take a examination for a certification
学习手语	学习手语	Learn sign language
学习电脑知识	学习组装电脑、超频DIY	Learn computer knowledge like overclocking
获得灵活工作体验		Flexibility at work
家里划出工作区	在房间内划出一片工作区域	Assign a working area in my room
寻找灵活工作	寻找时间更灵活的工作机会	Find more flexible working opportunities
申请居家办公	和老板讨论居家工作的可能性	Discuss possibility for flexible working
体验不同工作	体验不同类型的细分工作	Experience different types of work
更加积极		Being active
探索周围户外活动	搜索周围有什么有趣的户外活动	Search for interesting outdoor activities nearby
学习公开课	在网上学习感兴趣的公开课（网易/慕课）	Learn interesting open classes
走路上下班	走路/跑步/骑车上下班	Walk/jog/ride to work
和同事吃饭	和同事一起吃饭放松	Eat and relax with colleagues
完成个人项目	（和同事或者朋友一起）完成自己感兴趣的项目	Work on a personal project with colleagues and friends
学习高效技巧	学习提高工作效率的方法、技巧	Learn how to boost working efficiency
讨论工作体会	和朋友讨论工作体会	Discuss about work with friends
挣钱		Earn money/financial security
寻找新工作	在网上寻找新的工作机会	Find new working opportunities online
做兼职	做一份兼职工作（比如顺风车）	Get a part-time job
开创副业	开创一门副业，个人项目	Start a side occupation or personal project
扩展新工作领域	扩展新的工作领域	Explore new working fields
日常生活中		Daily Life
劳逸结合		Balance
张贴计划表	安排休闲时间	Schedule time for relaxation
关闭工作邮箱	在下班时间关闭工作邮箱，不查看工作信息	Do not read work-related messages after work
一个人静静	抽出时间一个人静静	Spend some time on my own
请他人帮忙处理琐事	请其他人帮忙处理生活琐事	Outsourcing some trivial things in life
买洗碗机	买一个洗碗机	Buy a dishwasher
做家务		Cleaniness and function
打扫一个房间	花30分钟仔细打扫家里的一个房间	Spend 30 mins to clean a room
收拾厨房	每天晚餐后记得收拾厨房	Tidy the kitchen after dinner
面对拖延的家务	面对拖延了很久的家务	Do the odd jobs that need to be done
列出家里的维修表	把家里需要维修的东西列一张表	List things that need to be repaired
列家务表并慢慢做	把每个房间需要做的家务列一张表，从最简单的开始，每天做15分钟	List things to do in each room and do 15 mins per day
请小时工	请小时工来打扫卫生	Hire a cleaner
洗车	洗车	Wash cars
大扫除	进行一场大扫除	Make cleaning a competition/event
照顾宠物饮食	照顾宠物饮食，给毛孩子做一顿大餐	Take care of pets' diet
整理收藏品	整理收藏品	Organising collections
更改家里布置	思考并优化家里的布置，或增加一些装饰、绿植	Room decorations
放着音乐做家务	放着音乐做家务	Do chores while listening to music
让生活有条不紊		Organisation
手机日历安排生活	用手机日历安排自己的生活与工作	Organised work and life with phone calendar
手机提醒按时完成任务	用手机提醒自己按时缴费和按时完成工作任务	Set reminders on phone for work and payments
每晚检查日程	每晚检查自己的日程表	Check next day schedule
整理文件	整理重要文件/证件	Develop a filing system for important documents
扔掉不需要的东西	扔掉不需要的或者没有价值的东西	Throw away meaningless or unnecessary stuff
设定规律生活计划	设立规律生活计划时间表并按时作息	Follow a healthy routine
去除无用计划	去除没用的计划	Remove useless plans
阶段总结	阶段性地总结近期工作、生活、家庭支出等	Summarise work/life/outcomes regularly
收纳	收纳房间里暂时用不上的东西	Store things in the right place
提前规划工作	提前规划工作	Plan work in advance
成为更加可靠的家庭成员		Reliability
和家人参加活动	和家人一起参加一项活动（展览/演出/运动），不要放鸽子哦	Attend an event with family members
按时回家	每天按时回家，不能按时回家时提前通知家人	Let family know when I will be back
为家人帮忙	看看家人们都在忙些什么，有没有自己可以帮上忙的地方	Offer help to family members
参加亲子活动	参加孩子学校的亲子活动	Attend school events of kids
接送孩子	接送孩子上学	Take kids to school
给父母打视频	给父母打个视频电话	Video call parents
给孩子睡前故事	给孩子读一段睡前故事	Read a bedtime story to kids
帮家里修东西	帮家里修东西	Help fix things at home
陪家人看病、体检	陪家人看病、体检	Take family to the doctor
庆祝家人生日	庆祝家人生日	Celebrate birthday for family members
在家人犹豫时帮忙挑选商品	在家人犹豫时帮忙挑选商品	Help pick the right things to buy for family
请家人看电影	请家人看电影	Watch a movie with family
召开家庭会议	召开家庭会议	Organise a family meeting
过得更加平静和放松		Living calmly and relaxed
记录生活中快乐或有趣的瞬间	记录生活中快乐或有趣的瞬间	Write down happy or interesting moments
正念冥想	做一些正念或者冥想练习	Meditation/mindfulness
关闭手机看书	关闭手机半小时，读读书/杂志/报纸	Turn off phon for 30 mins and read
按摩	做一次按摩	Massage
和猫猫狗狗玩	和猫猫狗狗玩15分钟	Play with dogs and cats
收集小玩意	开始收集某种小玩意/纪念品	Start a collection
户外烧烤野餐	计划一次户外烧烤/野餐	Outdoor barbeque/picnic
从头听一遍某张专辑	从头到尾听一遍自己最喜欢的专辑	Listen to the whole favourite album
约朋友吃饭聊天	约一个好朋友出来吃饭/喝茶/喝咖啡，聊聊天	Eat or drink tea/coffee with a friend
晒太阳	在花园/公园里晒晒太阳	Enjoy sunshine in park/garden
玩桌游	玩一场桌游	Play board games
玩游戏	玩一款电脑游戏	Play video games
去看雪山	去看雪山	Go to the snow mountains
泡温泉	泡温泉	Hot spring
泡茶	泡一壶好茶	Drink teas
睡前泡脚	睡前泡脚	Feet bath
增加有效社交		Having meaningful social connections
列出社交喜好	列出自己喜欢和不喜欢参加哪些社交活动	List likes and dislikes for social activities
参加活动结交朋友	参加课程/培训/志愿者活动以结交新朋友	Make new friends from volunteering/training
和朋友打电话	和朋友打会儿电话	Call friends and chat
邀请朋友玩	邀请朋友一起跑步/聚餐/旅行	Ask friends to jog/dine/travel
和爱人谈心	和爱人谈谈心	Heart-to-heart talk with the partner
删掉无用社交	删掉不必要的社交软件或者好友	Delete unnecessary social apps and friends
讨论文艺作品	讨论文艺作品	Discuss art
和心态平和的人聊天	和心态平和知足常乐的人聊聊天	Chat with content people
与朋友分享新奇遇	与朋友分享新奇遇	Share new adventures
拒绝不想参加的聚会	拒绝不想参加的聚会	Refuse unwanted gatherings

## Sheet: Final Activities
简称	全称	英文	保留意见	提出者	支持数	反对数	可见人数
闲暇时间		Recreation
活跃和积极的运动		Active and exciting things
水上运动	做一些水上运动	Water Sport
骑车转转	骑上小单车，在户外转一转	Ride around
约朋友出去玩	打电话给一个好朋友，约定一起出去玩，记得订下时间	Call a buddy to arrange a trip/adventure
社区组织的体育活动	参加社区组织的体育活动	Join community sports
钓鱼	与朋友相约一起钓鱼	Go fishing with friends
上班前游泳	早起一小时，在上班前游个泳	Swim before work
与朋友一起参加运动课	与朋友一起参加一节运动课	Go to a gym lesson with friends
踢足球、打篮球	带着足球或者篮球出门，在公园或者操场玩上一会儿	Play football/basketball
去健身房	去健身房	Go to a gym
买哑铃，在家划运动区	买一对哑铃，在家里划出一片运动区	Set up workout area
散步、慢跑	穿上跑步鞋，从家门出去，散散步或者慢跑一会儿	Jog/take a walk
买健身器材	买一些新的健身器材	Buy some new fitness gear
公园放松	去公园里放松	Relax in the park
遛狗	遛狗狗	Walk the dog
极限挑战	挑战极限！去玩跳伞、蹦极、爬山、攀岩、卡丁车或是真人CS	Go extreme
去海边玩	去海边玩	Head to the beach
做家务流汗	做家务流流汗	Do physical work around the house
去海边游泳	去海边游泳	Swim in the sea
种花种菜	种花种菜	Plant flowers/vegetables
滑雪	滑雪	Ski
爬山	爬山	Climb mountains
下班后游泳	下班后游泳	Swim after work
跟随音乐起舞	跟随音乐起舞	Dance to music
有创造力和有艺术性的活动		Being artistic and creative
学乐器	学一样乐器，网上（B站，抖音）有很多教学视频，也可以搜搜附近的培训班	Learn an instrument
画室体验课	上一节素描/油画课，很多画室都有这样的体验课	Take an art class
写下灵感	找一张白纸，在十五分钟内，写下想到的任意灵感	Write down inspirations in 15 mins
学习摄影	找出尘封的相机，在网上寻找一些摄影教程/灵感	Learn photography
写作	花一些时间写点东西	Write something
DIY模型	淘宝上购买一些DIY模型，花时间做做手工	Make DIY model/handcraft
学习平面、彩色设计	在网上学习一些平面/色彩设计	Learn design
读书	读完一本想读了很久的书	Read a book
去美术馆	去美术馆、博物馆逛逛	Go to gallery/museum
画画	拿起画笔/数控板，开始画画	Draw
看纪录片	看一部纪录片	Watch a documentary
学编程	学编程	Learn programming
唱歌	唱歌	Sing
听交响乐	听交响乐	Go to a concert (Classical)
听音乐	听音乐	Listen to music
电子竞技	电子竞技	E-sport
音乐剧	音乐剧	Go to a musical
话剧	话剧	Go to a play
做饭	做饭	Cook
买新衣服、穿搭	买新衣服、穿搭	Learn fashion
看自然类纪录片	看自然类纪录片	Watch nature documentary
写读后感	写读后感、观后感	Write a review on books/movies/play
运动或文化类活动		Sporting or cultural stuff
看演出	看看最近有什么演出或活动	Browse coming up events
参加读书俱乐部	参加读书俱乐部	Join a reading club
看脱口秀	看一场喜剧/脱口秀演出	Watch a comedy/talk show
看文化展览	看看附近（博物馆/美术馆）有什么文化展览	Go to an exhibition
看电影	看一部经典或者新电影	Watch a movie
学新菜	学习一些新菜谱，B站/抖音/小红书/下厨房都有很多教程	Learn new recipe
看当地体育比赛	看一场当地的体育比赛（足球、篮球）	Watch local sport games
参加音乐节	参加音乐节	Join a music festival
听Live House	听一场live house	Go to a live house
听演唱会	听一场演唱会	Go to a concert
存50块钱用于活动	每周存50块钱，用于参加体育或者文化活动	Save 50 per week for sport and art
关闭手机看书	关闭手机半小时，读读书/杂志/报纸	Turn off phon for 30 mins and read
逛书店	逛书店	Go to the bookstore
去图书馆看书	去图书馆看书	Go to the library
听相声	听相声、看小品	Watch a Chinese comedy/talk show
花一些时间帮助他人		Time spent helping others
社区志愿者	参加社区的志愿者活动，比如帮助与空巢老人聊聊天，满足他们的需要	Become a community volunteer
看看慈善机构	看看附近有哪些慈善机构，他们有哪些合适的志愿者活动？	Look for volunteering work for charity
学习心理热线	学习心理援助热线培训课程，成为志愿者	Become a lifeline volunteer
组织比赛	组织一场（同事或朋友间的）体育运动或比赛	Organise a sport match
列出技能指导他人	把自己掌握的技能列出来，看看有没有机会为他人提供指导	List skills to offer help
帮助残障人群	进行志愿者活动帮助残障人群	Help disabled
参加急救培训	参加急救培训	Learn first aid techniques
给流浪汉食物	给流浪汉提供食物	Provide food for homeless
提供恋爱意见	给其他单身人士提供恋爱意见	Offer romantic relationship advise
给流浪动物捐钱	给流浪动物捐钱捐粮	Donate to stray animals
网上捐助	网上捐助（午餐、卫生巾等）	Online donation
给卖艺人钱	给卖艺的钱或者衣服	Give money to street performers
是时候放松一下了		Time to unwind and zone out
写日记	花20分钟认真写一篇日记	Write a diary
正念冥想	做一些正念或者冥想练习	Meditation/mindfulness
帮助放松App	下载一款帮助放松的app，例如	Download an App for relaxation
户外运动	安排一场徒步/登山/露营	Outdoor activities (hiking, climbing, camping)
按摩	做一次按摩	Massage
瑜伽普拉提	上一堂瑜伽或者普拉提课	Yoga or pilates
和猫猫狗狗玩	和猫猫狗狗玩15分钟	Play with dogs and cats
看电视球赛	观看喜欢的球队的比赛	Watch a match of favourite team
收集小玩意	开始收集某种小玩意/纪念品	Start a collection
户外烧烤野餐	计划一次户外烧烤/野餐	Outdoor barbeque/picnic
从头听一遍专辑	从头到尾听一遍自己最喜欢的专辑	Listen to the whole favourite album
为回老家看看做计划	为回老家看看做计划	Plan to go back to hometown
约朋友吃饭聊天	约一个好朋友出来吃饭/喝茶/喝咖啡，聊聊天	Eat or drink tea/coffee with a friend
晒太阳	在花园/公园里晒晒太阳	Enjoy sunshine in park/garden
玩桌游	玩一场桌游	Play board games
玩游戏	玩一款电脑游戏	Play video games
去猫咖	在猫咖和小猫咪们放松一个小时	Play with cats in cat café
数独	玩一次数独游戏	Sudoku
刷知乎	刷知乎	Browse Zhihu (Quora)
小巷子闲逛	在小巷子漫无目的的闲逛	Wander around in alleys
剧本杀	剧本杀	Murder mystery
密室	密室	Room escape
玩手机	玩手机	Play smartphone
KTV	KTV	KTV
和朋友一起做饭	和朋友一起做饭	Cook with friends
看娱乐新闻	看娱乐新闻	Read gossip news
泡澡	泡澡	Take a bath
做无需动脑的工作	做无需动脑的日常工作，如改代码格式、记流水账、收拾屋子	Do errands that do not need thinking
看漫画	看漫画	Read comics
看动画	看动画	Watch animes
在咖啡厅看闲书	在咖啡厅看闲书	Read in café
花钱买买买	花钱买买买	Spend money
听书	下载听书、广播剧App	Listen to audio books/dramas
看剧	看剧	Watch a TV drama
欣赏美女	欣赏美少女	Enjoy pictures of beauties
看综艺	看综艺	Watch reality shows
发呆	发呆	Zone out
睡觉	睡觉	Sleep
下棋	下棋	Play chess
做美容	做美容	Get a facial care treatment
体验新奇事物		New experiences
逛商场	逛逛商场	Go shopping
逛夜市	逛逛夜市	Go to night markets
计划旅行	为下个假期计划一场旅行	Plan a trip for next holiday
饱餐一顿	去一家没去过的餐厅饱餐一顿	Visit a new restaurant
开车兜风	开车兜兜风	Drive around in nature
骑车兜风	骑车兜兜风	Ride around in nature
学新技能	在网上或者报名培训班学习一项新技能	Take trainings for a new skill
去游乐园	去游乐园	Amusement park
逛集	逛集	Go to markets
蹦床	尝试去蹦床体验馆游玩	Try trampoline
吃新奶茶	吃新口味的奶茶	Try new flavour milk tea
VR体验馆	VR体验馆	Try VR experience
烘焙小教室	烘焙小教室	Learn baking in workshop lessons
开地图	探索家附近没走过的地方	Explore the neighbourhood
品酒	品酒	Alcohol tasting
做手办	做手办	Make anime/game models
人际关系		Relationships
值得信赖的朋友		Of a solid mate
和朋友参加活动	和朋友一起参加一项活动（展览/演出/运动），不要放鸽子哦	Go to an event with friends
主动帮朋友忙	看看朋友们都在忙些什么，有没有自己可以帮上忙的地方	Help a friend out with their projects
倾听朋友的困难并帮助	倾听遇到困难的朋友的诉说，并尽力帮助	Listen to friends worries and help
表达朋友的重要	告诉好朋友他们对自己是多么重要	Tell friends how important they are
与老友聊天	与很久没有联系的老朋友聊聊天	Contact old friends
主动关心朋友	主动关心朋友们的生活	Follow up on recent lives of friends
发搞笑视频	给朋友发一些搞笑图片/视频	Send funny pics/videos to friends
分享生财之道	分享生财之道	Share ways to earn money
等朋友下班	在楼下等朋友加班结束一块出去玩	Wait downstairs for friends working overtime
惊喜礼物	为朋友准备惊喜礼物	Prepare a surprise gift for friends
分享衣物	和朋友一起分享衣物	Share clothes with friends
与朋友小酌	约三两好友小酌	Drink with friends
和朋友玩游戏	和朋友一起玩游戏	Play video games with friends
参加同学聚会	参加同学聚会	Attend class reunions
一起逛街	一起逛街	Go shopping together
和朋友一起吐槽	和朋友一起八卦、吐槽	Gossip together
一起学习	一起读书、学习	Read books and learn together
照顾家人		Caring to my family
下班路上放空	在下班回家的路上尝试放空自己，让自己的注意力不要时刻放在工作上	Distancing from work during commute
探望亲戚	探望亲戚	Visit relatives
给亲戚打电话	和亲戚们打电话聊聊天	Call relatives
远离工作陪伴家人	订下一天时间，远离工作，陪伴家人	Set a day to leave work and be with family
给父母视频	给父母打个视频电话	Video call parents
感谢亲人	对亲人表达感激	Show gratitude to relatives
送亲人礼物	送亲人一些小礼物（例如给爱人买一束花）	Send gifts to relatives
给兄弟姐妹视频	给兄弟姐妹打个视频电话	Video call siblings
晚餐和家人聊经历	在晚餐时和家人聊聊他们一天的生活，有哪些愉快和不愉快的经历	Share today's experience with family during dinner
听妈妈的话	听妈妈的话	Listen to mom
讨论政治	讨论政治	Discuss politics
给家人按摩	给家人按摩	Offer massage
给家里做饭一起吃	给家里做饭、一起吃饭	Cook for the family/eat together
一起看电视	一起看电视	Watch TV together
吐槽丈母娘	跟朋友吐槽丈母娘	Complain about mother-in-law with friends
一起户外运动	和家人一起户外运动	Do outdoor activities with family
和妈妈逛街	和妈妈一起逛街	Shopping with mom
向家人求助	向家人寻求帮助	Seek help from family
多陪伴家人	多陪伴家人	Spend time with family
送家人一直想要的	送给家人他们一直想要却一直没有买的东西	Send family gifts that they have wanted for a long time
了解他们的烦恼	了解他们生活中的烦恼	Get to know family's worries
直面创伤	直面对自己造成心理伤害的家人，坦诚并平静地告诉对方自己的想法，寻求和解。和无法和解的家人保持距离,远离身心伤害。线上和线下都断绝社交	Deal with childhood trauma
成为耐心可靠的家长		Patient and reliable as a parent
睡前回想值得感谢的	每天睡前想一想，今天有什么值得感谢的美好经历	Think about one thing I am grateful for
带孩子兜风	带孩子去兜风	Drive kids around
接送孩子	接送孩子上学	Take kids to school
上班休息时深呼吸	每天在到公司时、午休开始时、下班前，有意识地深呼吸	Do deep breathing during work breaks
给孩子做饭	给孩子做一顿精美的午餐、晚餐	Make a big meal for kids
陪孩子练乐器	陪孩子一起练习乐器	Practice instruments with kids
参加亲子活动	参加孩子学校的亲子活动	Attend school events of kids
读睡前故事	给孩子读一段睡前故事	Read a bedtime story to kids
对孩子表达爱	告诉孩子自己对Ta的爱	Show kids my love
和孩子运动	和孩子一起运动（打球/游泳/爬山）	Do outdoor activities with kids
看孩子比赛	观看孩子的体育比赛	Watch a sport match of kids
带孩子去公园	带孩子去公园玩	Take kids to the park
关心孩子的烦恼	关心孩子在学业和生活中有什么烦恼，并尝试帮助	Listen to the troubles in kids' school and daily life, try to help
让孩子提三个愿望	问问孩子周末最想干什么，让孩子提三个愿望并选择一个满足	Satisfy a wish by the kids
教孩子新技能	教孩子一项新技能或者培养孩子一项爱好	Train kids with a new skill
组织小伙伴聚会	组织孩子的小伙伴聚会	Organise a party for kids and friends
认可孩子的独一无二	认可孩子的独一无二	Acknowledge the uniqueness of kids
陪孩子玩游戏	陪孩子玩游戏	Play video games with kids
保持沟通了解	问问孩子周末的计划，保持和孩子的沟通	Listen to kids' plan for weekends, maintain communication
言传身教	言传身教	Tach kids by showing personal examples
成为体贴的伴侣		Thoughtful and attentive as a partner
路上去超市	回家路上去趟超市，为家里买些日用品	Buy groceries on the way home
帮忙家务，照顾孩子	为爱人做做家务，照顾照顾孩子	Help partner do chores, and take care of kids
为爱人泡茶	为爱人泡杯茶	Make a tea for the partner
送爱人去想去的地方	接送爱人去Ta一直相去的地方	Pick partner up and drive her to her destination
问爱人怎么样	在见到爱人的第一时间，问问Ta过得怎么样	Ask about partner's daily life
为家里洗车	为家里洗车	Wash the car for the family
为家里洗衣服	为家里洗衣服	Do laundry for the family
和爱人谈心	和爱人谈谈心	Heart-to-heart talk with the partner
为爱人做喜欢的菜	为爱人做几道Ta最爱的菜	Make favourite dishes for the partner
为爱人收拾衣物	为家里收拾衣物	Help tidy the clothes
为家里洗碗	为家里洗碗	Wash dishes for the partner
带爱人泡澡	带爱人一起去浴场泡澡	Bath with the apartner
送爱人礼物	为爱人送一份礼物（例如一束鲜花）	Send a gift to partner
表达爱意	告诉爱人自己对Ta的爱	Show partner my love
听爱人吐槽	听Ta吐槽	Listen to partner's complaints
一起喝奶茶	一起喝奶茶	Drink milk tea together
一起看电影	一起看电影	Watch moviews together
非暴力沟通	非暴力沟通	Nonviolent communication
给伴侣一个惊喜	给伴侣一个惊喜	Send a gift to partner
夸奖对方	夸奖对方	Praise the partner
一起养宠物	一起养宠物	Keep a pet together
尊重对方爱好	尊重对方爱好	Respect the partner's hobbies
给予对方自由	给予对方自由	Give partner freedom
注重仪式感	注重仪式感	Remember and celebrate special dates
一起完成日常小事	一起完成日常小事	Do small things in life together
分床睡	分床睡	Sleep on separate beds
互相发红包	互相发红包	Send red packets to each other
身心健康		Body & Mind
身体健康		Physical health
去体检	去体检	Get a health screen
定时散步	每天定时散步	Take a walk everyday
做健康餐	做一顿健康餐	Cook a healthy meal
戒烟	戒烟	Quit smoking
少饮酒	少饮酒	Drink less
早睡早起	早睡早起	Sleep early
睡前少看手机	睡前少看电视/刷手机	Watch less TV/smartphone before sleep
参加公司运动社团	参加（社区或者公司的）运动社团	Join a sports society at work
每天喝十杯水	每天喝十杯水	Drink 10 glasses of water per day
补充维生素	补充维生素（注意不要过量摄取）	Take some vitamin
口腔检查	洗牙/口腔检查	See the dentist
参加健身房试听课	参加健身房的试听课	Attend a trial lesson in gym
让爱人监督慢跑	与爱人一起制订慢跑计划，让爱人监督自己执行	Make a jogging plan with partner
跟着网上健身	跟着网上（B站、抖音）的健身视频健身	Follow online videos to exercise
午休慢跑	在午休时间慢跑或者散步	Jog/take a walk during lunch break
坚持一项运动	坚持一项运动一年以上	Stick to an exercise for more than 1 year
多出门	多出门	Go out more
戒色	多吃补身子的	Eat healthy food (in Chinese medicine theory)
健身环	健身环	Fitness ring
戒色	戒色	No porn
戒赌	戒赌	No gambling
不打麻将	不打麻将	No Mahjong
不刷短视频	不刷短视频	No Tiktok
健康饮食、减肥	健康饮食、减肥	Healthy diet
打太极	打太极	Taichi
躺平	躺平	Lay down
吃水果	吃水果	Eat fruits
少吃辣	少吃辣	Eat less spicy food
及时就医	及时就医	If there is any physical problem go to the doctor
休息眼睛	休息眼睛（眼药水、蒸汽眼罩、眼保健操）	Eye relaxation exercise/device
上班前洗澡	上班前洗澡	Shower before work
拉伸	拉伸	Stretching
拳击	拳击	Boxing
健康测量设备	体重秤、血糖仪、血压计、健康手环	Get health monitoring device
广播体操	广播体操	Radio calisthenics
心理健康		Mental health
向好朋友倾诉	向好朋友倾诉，深入地谈谈心	Confide to friends
读积极书	读一本让心态变得积极的书	Read a book that makes me positive
看大开眼界视频	看一些让自己大开眼界的视频	Watch inspiring videos
看心理医生	看心理医生/心理咨询师	Make an appointment with psychologist/ counsellor
幻想	幻想	Imagine
撸狗	撸狗	Pet dogs
撸猫	撸猫	Pet cats
少看社交软件	少看社交软件	Use less social media
看小说	看小说	Read a novel
看适度刺激视频	看一些适度刺激的视频，如车祸、恐怖片	Watch some stimulating videos
看可爱视频	看可爱视频，如萌宠、萌娃	Watch cute videos of pets/kids
看收纳整理视频	看收纳整理视频	Watch videos about categorising stuff
按时吃药	按时吃药	Take medication on time
养宠物	养宠物	Keep a pet
大哭一场	大哭一场	Cry out loud
学心理学	学习心理学，理解自己的想法	Learn psychology and get to know myself
玩益智游戏	玩益智游戏	Play casual games
大喊	大喊	Shout out loud
精神更充实		Spiritual health
回归大自然	回归大自然（散步/露营/爬山/钓鱼），感受大自然的美妙	Go back to nature
创作艺术	用画画/音乐/唱歌/写作表达自己内心的感受	Express inner feeling through art/music/writing
发表文章	投稿/发表自己的文章	Submit an article
祈祷	祈祷	Pray
参加信仰活动	如果你有信仰，参加一场当地的相关活动	Participate in a religious event
看直播	看直播	Watch live streaming
看科普视频	在B站看学习、科普视频	Gain knowledge through videos on Bilibili
看衣服	看美美的衣服	Browse through beautiful clothes
看别人画画	看网上别人画画	Watch other people drawing
拖延	拖延	Procrastinate
看新闻	看实事新闻	Read news
读圣经	读圣经	Read bible
练字	练字	Caligraphy
思考一个辩题	思考一个辩题	Come up with a debate topic
去古城	去古城、看历史	Visit historical cities
拍摄自然	拍摄自然，如鸟	Take pics of nature and animals
坐在路边观察	坐在路边观察人生百态	Observing people passing by
磕CP	磕CP	Shipping a couple
寻找精神支柱	去寻找精神支柱、去爱	Find emotional support through love
旅行	旅行	Travel
谈恋爱	谈恋爱	Be in a relationship
网络对线	网络对线	Debate online
星座占卜	星座占卜	Astrology
工作和学习		Work & Study
做有价值的工作		Doing meaningful work
想想有意义的工作	天马行空地想想，有哪些工作是自己觉得很有意义的？它们有什么共同点？	Brainstorm meaningful jobs
对比自己工作的意义	如何能做一份更有意义的工作？这份工作对比现在有什么优点和缺点？	List pros/cons of a more meaningful position
员工活动	参加公司的员工活动	Join events organised by the company
帮助他人的工作	有什么能直接帮助他人的工作？	Think about works that can directly help others
找前辈聊天	在感兴趣的方向找一位前辈聊聊天	Talk to experienced people in intersted fields
在有意思的行业实习	在觉得有意义的行业内做志愿者/实习	Volunteering/Doing intern in meaningful industry
掌握主动权	尝试在工作中掌握更多主动权	Gain autonomy in work
设立挑战	给自己设立挑战，提升自己的工作效率	Set up challenges to boost efficiency
帮助建设基础规则	帮助建设基础规则类的事情，比如实验室消防安全小程序	Help establish rules and policies
不做无意义的工作	不做无意义的工作	Do not work on meaningless things
复盘工作	复盘工作成果和优化点	Work review and summary
支教	支教	Be a volunteer teacher in poorer areas
给老年人优惠	给老年人、残疾人优惠	Give discounts to elders/disabled
帮助他人		Helping others
慈善活动	参加慈善活动（如慈善跑步等）	Participate in charitable events
指导后辈	在工作中指导后辈	Guide newcomers in work
当老师	当老师	Be a teacher
帮助别人沟通	帮助别人进行高效的沟通	Help others to communicate efficiently
分享技术	在内部研讨会、博客分享工作经验、技术	Share experience and skills in internal seminars and blogs
变得更有创意		Being creative
一小时创意时间	花一个小时的工作时间在更有创意/更创造价值的事情上	Spend 1 hour on more creative things
提出创新意见	向领导提出一些创新性的建议	Offer creative advice to leaders
寻找创意岗位	寻找更能发挥创意的工作机会/工作岗位	Find more creative positions
寻找工作中创新点	在工作中寻找可以创新的地方	Look for creative opportunities in work
看优秀案例找灵感	去网上看行业视频、优秀案例，找灵感	Get inspired by others' great work
开发技术路径	开发新的技术路径	Invent new approaches and technologies
头脑风暴	开启头脑风暴	Start brainstorming
学习创意逻辑	了解创意的东西，学习创意逻辑	Learn creative logic
做自媒体	做自媒体	Start a self-media
学习新技术或者新知识		Learning new skills or knowledge
工作培训	参加培训，提升工作能力	Attend trainings to improve working skills
学习语言	在网上或者报名培训班学习一门语言	Learn a new language
问朋友推荐课	问朋友有哪些值得学习的课程	Ask for recommendation on helpful courses
接受成人教育	考虑接受成人教育/在职教育	Explore continuing education
看行业动态	看行业相关新闻、直播	Read work-related news and watch live broadcast
看专业书、文	看专业书、博客、论文	Read work-related books/blogs/papers
考证	考证	Take a examination for a certification
学习手语	学习手语	Learn sign language
借鉴他人	借鉴他人	Learn and develop based on others' work
学习电脑知识	学习组装电脑、超频DIY	Learn computer knowledge like overclocking
获得灵活工作体验		Flexibility at work
家里划出工作区	在房间内划出一片工作区域	Assign a working area in my room
寻找灵活工作	寻找时间更灵活的工作机会	Find more flexible working opportunities
申请居家办公	和老板讨论居家工作的可能性	Discuss possibility for flexible working
申请改变上下班时间	和老板工作改变上下班时间的可能性	Discuss possibility for rescheduling work hours
体验不同工作	体验不同类型的细分工作	Experience different types of work
拒绝996	拒绝996	Refuse 996
就近租房	租房离公司近一些	Rent a flat near to the office
外派非洲	外派非洲	Be assigned to a business in Africa
辞职	辞职	Resign
更加积极		Being active
探索周围户外活动	搜索周围有什么有趣的户外活动	Search for interesting outdoor activities nearby
学习公开课	在网上学习感兴趣的公开课（网易/慕课）	Learn interesting open classes
走路上下班	走路/跑步/骑车上下班	Walk/jog/ride to work
边散步边开会	和同事们边散步边开会	Organise to have walking meetings at work
和同事吃饭	和同事一起吃饭放松	Eat and relax with colleagues
和同事完成兴趣项目	和同事或者朋友完成自己感兴趣的项目	Work on a personal project with colleagues and friends
学习高效技巧	学习提高工作效率的方法、技巧	Learn how to boost working efficiency
讨论工作体会	和朋友讨论工作体会	Discuss about work with friends
挣钱		Earn money/financial security
申请涨薪	和领导沟通涨薪需求	Discuss a pay raise with leaders
寻找新工作	在网上寻找新的工作机会	Find new working opportunities online
做兼职	做一份兼职工作（比如顺风车）	Get a part-time job
理财	投资理财、存款	Investment
参加用户实验	参加用户实验，做被试	Participant in user studies
创业	创业	Start a business
做小生意	做小生意，如倒卖鞋	Trade things
开创副业	开创一门副业，个人项目	Start a side occupation or personal project
扩展新工作领域	扩展新的工作领域	Explore new working fields
日常生活中		Daily Life
劳逸结合		Balance
张贴计划表	在家里张贴一张时间计划表，做周计划，包括工作、放松、家务	Put up a family schedule for work/relax/chores at home
关闭工作邮箱	在下班时间关闭工作邮箱，不查看工作信息	Do not read work-related messages after work
一个人静静	抽出时间一个人静静	Spend some time on my own
请他人帮忙处理琐事	请其他人帮忙处理生活琐事	Outsourcing some trivial things in life
去蹭饭	去亲戚朋友家蹭饭	Eat at relatives/friends' place
买洗碗机	买一个洗碗机	Buy a dishwasher
请他人帮忙处理工作	请其他人帮忙处理工作琐事	Ask others to help with trivial works
做家务		Cleaniness and function
打扫一个房间	花30分钟仔细打扫家里的一个房间	Spend 30 mins to clean a room
收拾厨房	每天晚餐后记得收拾厨房	Tidy the kitchen after dinner
和家人分配家务	把家务列一张表，与家人合理分配	List chores and split with family members
面对拖延的家务	面对拖延了很久的家务	Do the odd jobs that need to be done
列维修表	把家里需要维修的东西列一张表	List things that need to be repaired
列家务表并慢慢做	把每个房间需要做的家务列一张表，从最简单的开始，每天做15分钟	List things to do in each room and do 15 mins per day
请小时工	请小时工来打扫卫生	Hire a cleaner
洗车	洗车	Wash cars
大扫除	进行一场大扫除	Make cleaning a competition/event
修剪草坪	修剪草坪	Mow the lawn
照顾宠物饮食	照顾宠物饮食	Take care of pets' diet
整理收藏品	整理收藏品	Organising collections
杀虫	杀虫	Kill bugs
更改家里布置	更改家里布置	Room decorations
放着音乐做家务	放着音乐做家务	Do chores while listening to music
让生活有条不紊		Organisation
手机日历安排生活	用手机日历安排自己的生活与工作	Organised work and life with phone calendar
手机提醒按时完成任务	用手机提醒自己按时缴费和按时完成工作任务	Set reminders on phone for work and payments
与家人分享日程	与家人分享自己的日程，建立家庭日历	Set up a family calendar
每晚检查日程	每晚检查自己的日程表	Check next day schedule
整理文件	整理重要文件/证件	Develop a filing system for important documents
扔掉不需要的东西	扔掉不需要的或者没有价值的东西	Throw away meaningless or unnecessary stuff
规律生活	规律生活按时作息	Follow a healthy routine
去除无用计划	去除没用的计划	Remove useless plans
提前订票	提前订票	Order tickets in advance
阶段总结	阶段性地总结近期工作、生活、家庭支出等	Summarise work/life/outcomes regularly
收纳	收纳	Store things in the right place
提前规划工作	提前规划工作	Plan work in advance
做手账	做手账	Write diaries
心里有数	心里有数	Keep schedule in mind
成为更加可靠的家庭成员		Reliability
和家人参加活动	和家人一起参加一项活动（展览/演出/运动），不要放鸽子哦	Attend an event with family members
按时回家	每天按时回家，不能按时回家时提前通知家人	Let family know when I will be back
为家人帮忙	看看家人们都在忙些什么，有没有自己可以帮上忙的地方	Offer help to family members
帮家里修东西	帮家里修东西	Help fix things at home
陪家人看病、体检	陪家人看病、体检	Take family to the doctor
庆祝家人生日	庆祝家人生日	Celebrate birthday for family members
在家人犹豫时帮忙挑选商品	在家人犹豫时帮忙挑选商品	Help pick the right things to buy for family
请家人看电影	请家人看电影	Watch a movie with family
提供经济资助	提供经济资助	Offer financial support to family
家庭会议	召开家庭会议	Organise a family meeting
过得更加平静和放松		Living calmly and relaxed
去看雪山	去看雪山	Go to the snow mountains
吃零食	吃零食	Eat snacks
泡温泉	泡温泉	Hot spring
泡茶	泡茶	Drink teas
请假	请假	Use annual leave
拒绝诱惑	拒绝诱惑	Resist temptations
喝奶茶	喝奶茶	Drink milk tea
泡脚	泡脚	Feet bath
听金属乐发泄	听金属乐发泄	Listen to metal music for a release
增加有效社交		Having meaningful social connections
列出社交喜好	列出自己喜欢和不喜欢参加哪些社交活动	List likes and dislikes for social activities
参加活动结交朋友	参加课程/培训/志愿者活动以结交新朋友	Make new friends from volunteering/training
和朋友打电话	和朋友打会儿电话	Call friends and chat
邀请朋友玩	邀请朋友一起跑步/聚餐/旅行	Ask friends to jog/dine/travel
删掉无用社交	删掉不必要的社交软件或者好友	Delete unnecessary social apps and friends
社交软件交朋友	社交软件认识新朋友	Make new friends on social apps
讨论文艺作品	讨论文艺作品	Discuss art
减少交流	减少不必要的交流	Reduce unnecessary communications
和心态平和的人聊天	和心态平和知足常乐的人聊聊天	Chat with content people
分享新奇遇	分享新奇遇	Share new adventures
拒绝不想参加的聚会	拒绝不想参加的聚会	Refuse unwanted gatherings
杜绝工作社交	杜绝工作社交	Refuse work-related social activities
